# Supplementary material for: The in vivo structure of biological membranes and evidence for lipid domains
Source: PLoS Biol. 2017 May 23;15(5):e2002214. doi: 10.1371/journal.pbio.2002214 (PMC5441578; doi:10.1371/journal.pbio.2002214)
Supplement: S1 Data — (XLSX) [file pbio.2002214.s013.xlsx]

## Sheet: Fig 1b
		ρ[fm/3]
	% D2O	Water	DNA	RNA	Protein	CHO	Lipid
	0	-0.0558	0.31824	0.34535	0.18476	0.175	0.0214
	0.05	-0.02121	0.32152	0.35066	0.19148	0.1831	0.0214
	0.1	0.01338	0.32481	0.35597	0.1982	0.1912	0.0214
	0.15	0.04797	0.32809	0.36128	0.20493	0.1993	0.0214
	0.2	0.08256	0.33138	0.36659	0.21165	0.2074	0.0214
	0.25	0.11715	0.33466	0.3719	0.21837	0.2155	0.0214
	0.3	0.15174	0.33795	0.37721	0.22509	0.2236	0.0214
	0.35	0.18633	0.34123	0.38252	0.23182	0.2317	0.0214
	0.4	0.22092	0.34452	0.38783	0.23854	0.2398	0.0214
	0.45	0.25551	0.3478	0.39314	0.24526	0.2479	0.0214
	0.5	0.2901	0.35109	0.39845	0.25198	0.256	0.0214
	0.55	0.32469	0.35437	0.40376	0.2587	0.2641	0.0214
	0.6	0.35928	0.35766	0.40907	0.26543	0.2722	0.0214
	0.65	0.39387	0.36094	0.41438	0.27215	0.2803	0.0214
	0.7	0.42846	0.36423	0.41969	0.27887	0.2884	0.0214
	0.75	0.46305	0.36751	0.425	0.28559	0.2965	0.0214
	0.8	0.49764	0.3708	0.43031	0.29232	0.3046	0.0214
	0.85	0.53223	0.37408	0.43562	0.29904	0.3127	0.0214
	0.9	0.56682	0.37737	0.44093	0.30576	0.3208	0.0214
	0.95	0.60141	0.38065	0.44624	0.31248	0.3289	0.0214
	1	0.636	0.38394	0.45155	0.3192	0.337	0.0214

## Sheet: Fig 1c
		(I(0))^(1/2) Predictions
	% D2O	Lipid	CHO	Protein	RNA	DNA	Total		% D2O	(Q*)^(1/2) observed
	0	0.08978	0.21292	0.24678	0.36056	0.31625	0.58678		0	0.63477
	0.05	0.07249	0.19117	0.22403	0.33624	0.29006	0.53775		0.1	0.51916
	0.1	0.06454	0.16983	0.20206	0.3121	0.26389	0.49079		0.2	0.39244
	0.15	0.06924	0.14908	0.18117	0.28818	0.23776	0.44657		0.3	0.37373
	0.2	0.08449	0.1292	0.16177	0.26456	0.21169	0.40596		0.35	0.36661
	0.25	0.10583	0.11064	0.14446	0.24132	0.18569	0.37017		0.4	0.36785
	0.3	0.13031	0.09421	0.13009	0.21857	0.1598	0.34072		0.45	0.39597
	0.35	0.15645	0.08121	0.11972	0.1965	0.1341	0.31937		0.5	0.36236
	0.4	0.18355	0.07346	0.11443	0.17534	0.1087	0.3078		0.55	0.39494
	0.45	0.21123	0.07269	0.11493	0.15549	0.08388	0.30712		0.6	0.37904
	0.5	0.23931	0.07909	0.12115	0.13749	0.06038	0.31741		0.65	0.42723
	0.55	0.26764	0.09116	0.13229	0.12219	0.04053	0.33766		0.7	0.41457
	0.6	0.29616	0.107	0.14723	0.11069	0.03206	0.36622		0.75	0.46988
	0.65	0.32483	0.12519	0.16494	0.10428	0.04244	0.40133		0.8	0.47633
	0.7	0.35359	0.14485	0.18463	0.10388	0.06295	0.44142		0.9	0.59774
	0.75	0.38244	0.16545	0.20573	0.10958	0.08667	0.48526		1	0.7042
	0.8	0.41135	0.18668	0.22785	0.1205	0.11158	0.53193
	0.85	0.44031	0.20835	0.25072	0.13539	0.13702	0.58073
	0.9	0.46932	0.23034	0.27415	0.1531	0.16275	0.63119
	0.95	0.49836	0.25255	0.29801	0.17275	0.18865	0.68292
	1	0.52743	0.27495	0.3222	0.19377	0.21466	0.73567
