# Supplementary material for: The in vivo structure of biological membranes and evidence for lipid domains
Source: PLoS Biol. 2017 May 23;15(5):e2002214. doi: 10.1371/journal.pbio.2002214 (PMC5441578; doi:10.1371/journal.pbio.2002214)
Supplement: S2 Data — (XLSX) [file pbio.2002214.s014.xlsx]

## Sheet: Fig 2a
	% D2O	Water	DNA	RNA	Protein	CHO	Lipid	0.75	d-Lipid
	0	-0.0558	0.54039	0.52814	0.46939	0.45984	0.0214	0.52
	0.05	-0.02121	0.54368	0.53342	0.47612	0.46854	0.0214	0.52
	0.1	0.01338	0.54696	0.5387	0.48284	0.47725	0.0214	0.52
	0.15	0.04797	0.55025	0.54399	0.48956	0.48596	0.0214	0.52
	0.2	0.08256	0.55353	0.54927	0.49628	0.49466	0.0214	0.52
	0.25	0.11715	0.55682	0.55455	0.503	0.50336	0.0214	0.52
	0.3	0.15174	0.56011	0.55984	0.50973	0.51207	0.0214	0.52
	0.35	0.18633	0.56339	0.56512	0.51645	0.52077	0.0214	0.52
	0.4	0.22092	0.56668	0.5704	0.52317	0.52948	0.0214	0.52
	0.45	0.25551	0.56996	0.57568	0.52989	0.53819	0.0214	0.52
	0.5	0.2901	0.57325	0.58097	0.53661	0.54689	0.0214	0.52
	0.55	0.32469	0.57653	0.58625	0.54334	0.55559	0.0214	0.52
	0.6	0.35928	0.57982	0.59153	0.55006	0.5643	0.0214	0.52
	0.65	0.39387	0.5831	0.59682	0.55678	0.573	0.0214	0.52
	0.7	0.42846	0.58639	0.6021	0.5635	0.58171	0.0214	0.52
	0.75	0.46305	0.58967	0.60738	0.57023	0.59042	0.0214	0.52
	0.8	0.49764	0.59296	0.61266	0.57695	0.59912	0.0214	0.52
	0.85	0.53223	0.59624	0.61795	0.58367	0.60782	0.0214	0.52
	0.9	0.56682	0.59953	0.62323	0.59039	0.61653	0.0214	0.52
	0.95	0.60141	0.60281	0.62851	0.59711	0.62523	0.0214	0.52
	1	0.636	0.6061	0.6338	0.60384	0.63394	0.0214	0.52

## Sheet: Fig 2b
		(I(0))^(1/2) Predictions				(Q*)^(1/2) observed
	% D2O	B. subtilis -yusL (-)Cerulenin (+)BSA	B. subtilis -yusL (+)Cerulenin (+)BSA (+)hFAs		% D2O	B. subtilis -yusL (-)Cerulenin (+)BSA	B. subtilis -yusL (+)Cerulenin (+)BSA (+)hFAs
	0	1.03011	0.93321		0	0.9995	0.86718
	0.05	0.97441	0.88375		0.2	0.74297	0.70541
	0.1	0.91875	0.83511		0.35	0.57966	0.6261
	0.15	0.86314	0.78746		0.45	0.4899	0.5671
	0.2	0.80758	0.74098		0.55	0.35135	0.51225
	0.25	0.75208	0.69591		0.65	0.30224	0.4815
	0.3	0.69667	0.65253		0.75	0.19209	0.43763
	0.35	0.64137	0.61121		0.8	0.15395	0.43726
	0.4	0.5862	0.5724		0.85	0.14124	0.44308
	0.45	0.5312	0.53663		0.9	0.14491	0.45078
	0.5	0.47645	0.50456		0.95	0.17621	0.46476
	0.55	0.42202	0.47693		1	0.22913	0.49315
	0.6	0.36807	0.45455
	0.65	0.31484	0.43824
	0.7	0.26277	0.42867
	0.75	0.21272	0.42631
	0.8	0.1665	0.43127
	0.85	0.12833	0.44331
	0.9	0.1072	0.46188
	0.95	0.11309	0.48622
	1	0.1427	0.51553

## Sheet: Fig 2c
GCMS DATA		Abundance
		B. subtilis H2O Natural FAs	B. subtilis -yusL 90% D2O, (-)Cerulenin, (+)BSA, Natural FAs	B. subtilis -yusL 90% D2O, (+)Cerulenin, (+)BSA, (+) hFAs
	11.2983	935	461	0.01891
	11.3041	559	579	0.0083
	11.3098	0	491	0
	11.3155	160	180	0
	11.3212	0	0	0
	11.3269	0	0	0
	11.3327	151	228	0
	11.3384	0	551	0
	11.3441	0	1976	0
	11.3498	0	5141	0
	11.3556	0	12259	0.00336
	11.3613	0	21594	0.00322
	11.367	0	37461	0
	11.3727	0	60873	0
	11.3784	0	89593	0
	11.3842	0	121600	0
	11.3899	0	153160	0
	11.3956	0	189347	0
	11.4013	0	214425	0
	11.4071	0	241711	0
	11.4128	0	261354	0
	11.4185	0	255068	0
	11.4242	0	243340	0.00621
	11.4299	0	214156	0
	11.4357	0	176766	0
	11.4414	0	142784	0.00511
	11.4471	0	109141	0
	11.4528	0	79517	0
	11.4586	0	56444	0
	11.4643	0	35178	0
	11.47	0	22917	0
	11.4757	170	15410	0
	11.4814	0	8738	0
	11.4872	0	5657	0
	11.4929	0	4863	0
	11.4986	0	3827	0
	11.5043	0	3182	0
	11.5101	169	3124	0
	11.5158	0	3619	0
	11.5215	0	3721	0
	11.5272	0	3958	0
	11.5329	0	3250	0
	11.5387	0	3425	0
	11.5444	0	1764	0
	11.5501	1295	1837	0
	11.5558	7485	1069	0.0039
	11.5615	22301	657	0
	11.5673	45210	815	0
	11.573	71511	543	0
	11.5787	86104	163	0
	11.5844	69692	0	0
	11.5902	41579	0	0
	11.5959	17264	0	0.00504
	11.6016	4940	0	0
	11.6073	1155	0	0
	11.613	0	0	0
	11.6188	0	0	0
	11.6245	0	0	0
	11.6302	0	0	0
	11.6359	0	0	0
	11.6417	0	0	0
	11.6474	0	0	0
	11.6531	0	0	0
	11.6588	0	0	0
	11.6645	0	0	0
	11.6703	0	0	0
	11.676	0	0	0
	11.6817	185	0	0
	11.6874	0	0	0
	11.6932	0	0	0
	11.6989	165	0	0.00326
	11.7046	0	0	0
	11.7103	0	0	0
	11.716	0	0	0
	11.7218	0	0	0
	11.7275	0	0	0
	11.7332	0	0	0.00313
	11.7389	0	0	0
	11.7447	0	0	0
	11.7504	0	0	0
	11.7561	0	0	0
	11.7618	0	0	0
	11.7675	0	0	0
	11.7733	0	0	0
	11.779	0	0	0
	11.7847	0	0	0
	11.7904	0	0	0
	11.7961	0	0	0
	11.8019	0	400	0
	11.8076	0	191	0
	11.8133	0	273	0
	11.819	0	1241	0.00347
	11.8248	0	1559	0
	11.8305	193	2429	0
	11.8362	0	3685	0
	11.8419	0	5023	0
	11.8476	0	6863	0
	11.8534	0	8210	0
	11.8591	0	9115	0
	11.8648	0	10185	0
	11.8705	220	9758	0
	11.8763	0	9297	0
	11.882	0	7845	0
	11.8877	0	6044	0
	11.8934	0	5328	0
	11.8991	0	3432	0
	11.9049	0	3105	0
	11.9106	0	1584	0
	11.9163	0	1277	0
	11.922	0	1027	0
	11.9278	0	328	0
	11.9335	0	0	0
	11.9392	0	0	0
	11.9449	0	0	0
	11.9506	0	0	0
	11.9564	0	0	0
	11.9621	0	0	0
	11.9678	0	0	0
	11.9735	0	0	0
	11.9793	0	0	0
	11.985	0	151	0
	11.9907	0	0	0
	11.9964	0	0	0
	12.0021	0	155	0
	12.0079	0	0	0
	12.0136	0	0	0
	12.0193	0	0	0
	12.025	234	196	0
	12.0308	713	211	0
	12.0365	2096	153	0
	12.0422	3740	967	0
	12.0479	4266	1016	0
	12.0536	5084	1165	0
	12.0594	2737	1179	0
	12.0651	1096	830	0
	12.0708	648	247	0
	12.0765	169	152	0
	12.0822	190	170	0
	12.088	217	0	0
	12.0937	229	0	0
	12.0994	0	0	0
	12.1051	0	0	0
	12.1109	0	0	0
	12.1166	0	0	0.00355
	12.1223	0	0	0
	12.128	0	0	0
	12.1337	0	0	0
	12.1395	0	0	0
	12.1452	0	0	0
	12.1509	0	0	0
	12.1566	0	0	0.00336
	12.1624	155	0	0
	12.1681	0	170	0
	12.1738	0	0	0
	12.1795	0	0	0
	12.1852	0	0	0
	12.191	0	0	0
	12.1967	0	0	0
	12.2024	0	0	0
	12.2081	0	0	0
	12.2139	0	0	0
	12.2196	0	0	0
	12.2253	189	0	0
	12.231	0	0	0
	12.2367	0	0	0
	12.2425	151	0	0
	12.2482	0	0	0
	12.2539	0	0	0
	12.2596	0	0	0
	12.2654	0	0	0.00617
	12.2711	0	0	0.00338
	12.2768	0	0	0
	12.2825	0	0	0
	12.2882	0	0	0
	12.294	0	0	0
	12.2997	0	0	0
	12.3054	0	0	0
	12.3111	0	0	0
	12.3168	168	0	0
	12.3226	0	0	0
	12.3283	0	0	0.00378
	12.334	0	0	0
	12.3397	0	0	0
	12.3455	0	0	0
	12.3512	0	0	0
	12.3569	0	0	0.00361
	12.3626	0	0	0
	12.3683	0	0	0
	12.3741	0	0	0.00363
	12.3798	0	0	0.00336
	12.3855	0	0	0
	12.3912	0	0	0
	12.397	0	0	0
	12.4027	0	0	0
	12.4084	0	0	0
	12.4141	0	0	0
	12.4198	169	0	0
	12.4256	0	177	0
	12.4313	0	0	0
	12.437	0	0	0
	12.4427	0	0	0
	12.4485	0	0	0
	12.4542	0	0	0
	12.4599	0	0	0
	12.4656	0	0	0.00353
	12.4713	0	0	0
	12.4771	0	0	0
	12.4828	0	0	0
	12.4885	0	0	0
	12.4942	0	0	0
	12.5	0	0	0
	12.5057	0	0	0
	12.5114	0	0	0
	12.5171	0	0	0
	12.5228	0	0	0
	12.5286	0	0	0
	12.5343	0	0	0
	12.54	0	0	0
	12.5457	0	0	0
	12.5514	0	0	0
	12.5572	0	0	0
	12.5629	0	0	0
	12.5686	0	0	0
	12.5743	0	0	0
	12.5801	0	0	0
	12.5858	0	0	0
	12.5915	250	0	0
	12.5972	0	0	0.00347
	12.6029	0	0	0
	12.6087	0	0	0
	12.6144	0	172	0
	12.6201	0	688	0
	12.6258	0	2264	0
	12.6316	0	6539	0
	12.6373	0	15802	0.00515
	12.643	0	30330	0
	12.6487	0	53002	0.00426
	12.6544	0	88012	0
	12.6602	0	134807	0.00351
	12.6659	0	193384	0.0034
	12.6716	0	275212	0
	12.6773	0	360638	0
	12.6831	0	454514	0
	12.6888	0	569780	0
	12.6945	0	672545	0
	12.7002	0	803802	0.0039
	12.7059	0	942073	0
	12.7117	0	1078300	0
	12.7174	0	1175090	0
	12.7231	0	1253730	0.00442
	12.7288	0	1349750	0
	12.7346	0	1425990	0
	12.7403	161	1504640	0
	12.746	0	1510840	0
	12.7517	0	1434970	0
	12.7574	0	1357960	0
	12.7632	0	1190230	0
	12.7689	0	1013720	0
	12.7746	0	867178	0
	12.7803	0	728978	0
	12.7861	0	631053	0
	12.7918	0	581873	0
	12.7975	0	573603	0
	12.8032	0	602336	0
	12.8089	202	669560	0
	12.8147	0	768459	0
	12.8204	0	867272	0
	12.8261	0	1020000	0
	12.8318	0	1161950	0
	12.8375	0	1332050	0
	12.8433	0	1541180	0
	12.849	154	1605110	0
	12.8547	0	1712030	0
	12.8604	0	1813280	0
	12.8662	0	1817550	0
	12.8719	0	1803490	0
	12.8776	1548	1695730	0
	12.8833	8758	1556210	0
	12.889	30002	1346050	0
	12.8948	77056	1100740	0
	12.9005	146222	832668	0
	12.9062	255832	589231	0
	12.9119	358581	411558	0
	12.9177	430020	276466	0
	12.9234	416999	181760	0.00351
	12.9291	303982	117984	0
	12.9348	171637	82202	0
	12.9405	72587	58911	0
	12.9463	25441	40835	0
	12.952	5178	30407	0
	12.9577	994	23770	0
	12.9634	326	18382	0
	12.9692	0	16042	0
	12.9749	0	13085	0
	12.9806	0	10628	0
	12.9863	0	9953	0
	12.992	187	6518	0
	12.9978	2637	5403	0.03006
	13.0035	13630	4663	0.12743
	13.0092	41777	4063	0.31044
	13.0149	103616	2510	0.58455
	13.0207	195454	2484	0.88943
	13.0264	333217	2283	1
	13.0321	490963	1693	0.9306
	13.0378	616325	1510	0.61087
	13.0435	625730	1358	0.3736
	13.0493	503611	959	0.14809
	13.055	296044	369	0.02948
	13.0607	120522	229	0.00384
	13.0664	37460	0	0
	13.0721	8296	0	0
	13.0779	1152	0	0
	13.0836	720	0	0
	13.0893	0	0	0
	13.095	0	0	0
	13.1008	0	0	0
	13.1065	0	153	0
	13.1122	0	0	0
	13.1179	0	0	0
	13.1236	180	155	0
	13.1294	226	188	0
	13.1351	198	177	0
	13.1408	0	163	0.00313
	13.1465	0	0	0
	13.1523	0	167	0
	13.158	0	298	0
	13.1637	0	402	0.00453
	13.1694	0	632	0
	13.1751	0	659	0
	13.1809	0	1133	0
	13.1866	0	1692	0
	13.1923	0	1002	0
	13.198	0	2512	0
	13.2038	0	2304	0
	13.2095	0	2250	0
	13.2152	0	2517	0
	13.2209	0	2660	0
	13.2266	0	2274	0
	13.2324	0	2422	0
	13.2381	0	2060	0
	13.2438	0	1425	0
	13.2495	0	1445	0
	13.2553	0	943	0
	13.261	0	1125	0
	13.2667	0	672	0
	13.2724	0	573	0
	13.2781	0	382	0
	13.2839	0	217	0
	13.2896	0	0	0
	13.2953	0	0	0
	13.301	0	0	0
	13.3067	0	0	0
	13.3125	0	0	0
	13.3182	0	0	0
	13.3239	0	0	0
	13.3296	0	0	0
	13.3354	0	0	0
	13.3411	0	0	0
	13.3468	0	0	0
	13.3525	175	0	0
	13.3582	0	0	0
	13.364	0	0	0
	13.3697	0	0	0
	13.3754	0	0	0
	13.3811	0	0	0
	13.3869	0	0	0
	13.3926	0	0	0
	13.3983	0	0	0
	13.404	0	0	0
	13.4097	0	0	0
	13.4155	0	163	0
	13.4212	360	0	0
	13.4269	501	339	0
	13.4326	452	422	0
	13.4384	699	812	0
	13.4441	928	692	0.00527
	13.4498	1234	1007	0.01345
	13.4555	740	858	0.0076
	13.4612	464	760	0.01096
	13.467	743	417	0.00943
	13.4727	169	445	0.00376
	13.4784	209	314	0
	13.4841	0	201	0
	13.4899	0	0	0
	13.4956	0	0	0
	13.5013	0	0	0.00376
	13.507	0	0	0
	13.5127	0	0	0
	13.5185	0	0	0
	13.5242	0	0	0
	13.5299	0	0	0
	13.5356	0	0	0
	13.5414	0	0	0
	13.5471	0	0	0
	13.5528	0	0	0
	13.5585	0	0	0
	13.5642	183	0	0
	13.57	0	0	0
	13.5757	0	0	0
	13.5814	0	0	0
	13.5871	0	0	0
	13.5928	0	0	0
	13.5986	0	167	0
	13.6043	0	155	0
	13.61	0	0	0
	13.6157	0	0	0
	13.6215	0	0	0
	13.6272	160	0	0
	13.6329	0	0	0
	13.6386	0	0	0
	13.6443	0	0	0
	13.6501	0	0	0.00336
	13.6558	0	0	0
	13.6615	0	0	0
	13.6672	0	0	0.0032
	13.673	0	0	0
	13.6787	162	0	0
	13.6844	0	0	0
	13.6901	0	0	0
	13.6958	0	0	0
	13.7016	0	0	0
	13.7073	153	0	0.00332
	13.713	184	0	0.00407
	13.7187	0	221	0
	13.7245	0	182	0
	13.7302	0	660	0
	13.7359	0	510	0
	13.7416	0	1218	0
	13.7473	0	3043	0.0037
	13.7531	0	2117	0
	13.7588	0	3688	0.00336
	13.7645	0	3867	0
	13.7702	0	4444	0
	13.776	163	5200	0
	13.7817	0	5021	0
	13.7874	0	5021	0
	13.7931	0	3783	0
	13.7988	0	3872	0
	13.8046	0	3037	0
	13.8103	0	2215	0
	13.816	0	2449	0
	13.8217	0	1032	0
	13.8274	0	515	0
	13.8332	0	373	0
	13.8389	0	0	0
	13.8446	0	0	0
	13.8503	0	0	0
	13.8561	0	0	0
	13.8618	0	0	0
	13.8675	0	0	0
	13.8732	180	0	0
	13.8789	0	0	0
	13.8847	0	0	0
	13.8904	0	0	0
	13.8961	0	0	0
	13.9018	0	0	0
	13.9076	0	0	0.00318
	13.9133	0	0	0
	13.919	0	0	0
	13.9247	0	0	0
	13.9304	0	0	0
	13.9362	0	0	0
	13.9419	0	0	0
	13.9476	170	0	0
	13.9533	0	0	0
	13.9591	154	0	0
	13.9648	0	0	0
	13.9705	0	0	0
	13.9762	151	0	0
	13.9819	601	0	0
	13.9877	381	0	0
	13.9934	333	0	0
	13.9991	0	0	0
	14.0048	0	0	0
	14.0106	0	0	0
	14.0163	0	0	0
	14.022	0	0	0.00693
	14.0277	245	0	0
	14.0334	328	205	0
	14.0392	0	253	0.00515
	14.0449	201	1245	0
	14.0506	0	3956	0.00347
	14.0563	203	7015	0
	14.062	0	15604	0
	14.0678	0	27150	0
	14.0735	0	43661	0
	14.0792	0	64843	0
	14.0849	0	88739	0
	14.0907	0	123781	0
	14.0964	0	169602	0
	14.1021	0	209498	0
	14.1078	0	265930	0
	14.1135	0	307246	0.0033
	14.1193	0	362966	0
	14.125	0	410256	0.00324
	14.1307	0	466878	0
	14.1364	0	501110	0
	14.1422	0	520594	0
	14.1479	0	558087	0
	14.1536	0	600854	0
	14.1593	0	582801	0
	14.165	259	567960	0.00405
	14.1708	309	519167	0.00388
	14.1765	194	452879	0
	14.1822	0	385604	0.00359
	14.1879	241	321273	0
	14.1937	0	255260	0
	14.1994	0	190929	0
	14.2051	0	137762	0
	14.2108	0	96424	0
	14.2165	0	67680	0
	14.2223	0	44527	0
	14.228	0	28929	0
	14.2337	154	19418	0
	14.2394	0	12400	0.00376
	14.2452	0	8718	0.00357
	14.2509	0	7400	0
	14.2566	0	5978	0
	14.2623	0	5906	0
	14.268	0	5895	0
	14.2738	0	8344	0
	14.2795	0	8383	0
	14.2852	0	8892	0
	14.2909	0	11050	0
	14.2967	0	12125	0
	14.3024	0	12007	0.00322
	14.3081	0	11677	0
	14.3138	0	13478	0
	14.3195	0	13428	0
	14.3253	0	12357	0
	14.331	0	10776	0
	14.3367	527	9303	0
	14.3424	3746	8604	0
	14.3481	12982	7935	0
	14.3539	36778	6050	0
	14.3596	77933	4457	0
	14.3653	124225	3350	0
	14.371	163247	2759	0
	14.3768	201814	1727	0
	14.3825	186172	1216	0
	14.3882	144596	578	0
	14.3939	93255	582	0
	14.3996	44339	188	0
	14.4054	16182	0	0
	14.4111	5169	0	0
	14.4168	1063	161	0
	14.4225	395	0	0.00438
	14.4283	0	0	0
	14.434	0	0	0
	14.4397	174	0	0.0037
	14.4454	198	151	0
	14.4511	0	0	0
	14.4569	0	0	0
	14.4626	0	0	0
	14.4683	0	0	0.0037
	14.474	0	0	0
	14.4798	159	0	0
	14.4855	0	0	0
	14.4912	0	0	0
	14.4969	0	0	0
	14.5026	0	0	0
	14.5084	0	0	0
	14.5141	0	0	0.0032
	14.5198	0	0	0
	14.5255	0	0	0
	14.5313	0	0	0
	14.537	0	0	0
	14.5427	0	0	0
	14.5484	0	0	0.00382
	14.5541	164	519	0
	14.5599	0	219	0
	14.5656	0	185	0
	14.5713	198	0	0
	14.577	176	0	0
	14.5827	0	209	0.0034
	14.5885	0	598	0
	14.5942	0	1878	0
	14.5999	335	2865	0
	14.6056	0	7045	0
	14.6114	0	10685	0
	14.6171	177	18528	0
	14.6228	0	28549	0
	14.6285	0	44875	0
	14.6342	0	60969	0
	14.64	0	81390	0
	14.6457	157	102109	0
	14.6514	0	124214	0
	14.6571	206	148524	0
	14.6629	0	174238	0
	14.6686	0	191083	0
	14.6743	0	203406	0
	14.68	0	213453	0
	14.6857	0	228685	0
	14.6915	0	224555	0
	14.6972	0	213831	0
	14.7029	0	202300	0
	14.7086	0	179505	0.00355
	14.7144	0	158518	0
	14.7201	0	135928	0
	14.7258	0	113875	0
	14.7315	0	91203	0
	14.7372	0	71880	0
	14.743	0	52736	0
	14.7487	0	39365	0.00504
	14.7544	0	27093	0
	14.7601	0	18573	0.00511
	14.7659	0	13477	0
	14.7716	0	10040	0
	14.7773	0	7404	0
	14.783	0	4525	0
	14.7887	0	3420	0
	14.7945	0	2386	0.00424
	14.8002	0	2174	0
	14.8059	0	1799	0
	14.8116	0	1391	0
	14.8174	0	1909	0
	14.8231	0	976	0.00345
	14.8288	0	0	0
	14.8345	0	0	0
	14.8402	236	0	0
	14.846	0	0	0
	14.8517	0	0	0
	14.8574	0	0	0
	14.8631	0	0	0
	14.8688	0	0	0
	14.8746	0	0	0
	14.8803	0	0	0.00378
	14.886	168	0	0
	14.8917	185	0	0
	14.8975	150	0	0
	14.9032	1048	0	0.01823
	14.9089	4396	0	0.04914
	14.9146	12288	0	0.10069
	14.9203	26747	0	0.18523
	14.9261	42846	0	0.25243
	14.9318	59726	0	0.29815
	14.9375	68221	0	0.24143
	14.9432	59639	0	0.18336
	14.949	44291	0	0.09623
	14.9547	26174	0	0.05184
	14.9604	11967	0	0.01605
	14.9661	4477	0	0.00469
	14.9718	1398	0	0.00359
	14.9776	216	0	0
	14.9833	268	0	0.00436
	14.989	0	0	0
	14.9947	0	0	0
	15.0005	0	0	0
	15.0062	0	0	0
	15.0119	0	0	0.00365
	15.0176	0	0	0
	15.0233	0	0	0
	15.0291	216	0	0.00405
	15.0348	0	0	0
	15.0405	0	0	0
	15.0462	0	153	0
	15.052	0	192	0
	15.0577	0	234	0
	15.0634	0	0	0
	15.0691	0	0	0
	15.0748	154	0	0
	15.0806	0	0	0
	15.0863	0	0	0
	15.092	0	0	0
	15.0977	211	0	0
	15.1034	0	0	0
	15.1092	0	0	0
	15.1149	0	0	0
	15.1206	0	0	0
	15.1263	0	0	0
	15.1321	0	0	0
	15.1378	0	0	0.00409
	15.1435	0	0	0
	15.1492	0	0	0
	15.1549	0	151	0
	15.1607	0	0	0
	15.1664	0	0	0
	15.1721	0	0	0
	15.1778	0	0	0
	15.1836	0	0	0
	15.1893	0	0	0
	15.195	0	0	0
	15.2007	0	170	0
	15.2064	0	0	0
	15.2122	0	361	0
	15.2179	0	0	0
	15.2236	0	632	0
	15.2293	0	1300	0
	15.2351	0	1498	0
	15.2408	0	3237	0
	15.2465	195	3361	0
	15.2522	0	4701	0
	15.2579	0	6307	0
	15.2637	0	5966	0
	15.2694	0	6988	0
	15.2751	0	6112	0.00318
	15.2808	0	7010	0
	15.2866	0	5931	0
	15.2923	0	5483	0
	15.298	0	5437	0
	15.3037	0	4341	0.00411
	15.3094	0	4051	0
	15.3152	0	2670	0.0034
	15.3209	166	1709	0
	15.3266	0	1664	0
	15.3323	0	762	0
	15.338	0	626	0
	15.3438	0	479	0.00378
	15.3495	0	507	0
	15.3552	0	0	0
	15.3609	0	345	0
	15.3667	0	519	0.00316
	15.3724	0	0	0.00392
	15.3781	0	163	0
	15.3838	0	537	0
	15.3895	0	383	0
	15.3953	0	187	0
	15.401	0	523	0
	15.4067	0	626	0
	15.4124	0	493	0
	15.4182	0	777	0
	15.4239	0	488	0
	15.4296	0	315	0
	15.4353	0	0	0
	15.441	0	309	0
	15.4468	0	319	0
	15.4525	152	0	0.00382
	15.4582	0	0	0.00432
	15.4639	0	0	0
	15.4697	0	0	0
	15.4754	0	0	0
	15.4811	0	0	0
	15.4868	0	0	0
	15.4925	0	0	0
	15.4983	0	0	0
	15.504	0	0	0
	15.5097	191	0	0
	15.5154	569	0	0
	15.5212	0	0	0
	15.5269	169	0	0
	15.5326	0	323	0
	15.5383	0	319	0.00374
	15.544	0	583	0
	15.5498	0	1163	0
	15.5555	0	2058	0
	15.5612	0	4505	0
	15.5669	0	9896	0
	15.5727	275	17389	0
	15.5784	518	30434	0.00372
	15.5841	1058	47420	0
	15.5898	1252	69182	0.00444
	15.5955	2226	99846	0.00845
	15.6013	2147	136778	0.00918
	15.607	1603	181597	0.00725
	15.6127	2164	234376	0
	15.6184	1021	292812	0
	15.6241	801	351768	0
	15.6299	185	419231	0
	15.6356	425	485750	0
	15.6413	0	555627	0.00471
	15.647	0	627158	0
	15.6528	0	680109	0
	15.6585	0	750215	0.0054
	15.6642	0	812563	0
	15.6699	0	864769	0.00531
	15.6756	0	914297	0
	15.6814	153	956231	0.00384
	15.6871	165	959206	0
	15.6928	0	946880	0.00355
	15.6985	0	913472	0.00432
	15.7043	0	847224	0
	15.71	0	746502	0
	15.7157	0	655723	0
	15.7214	0	582864	0
	15.7271	0	494194	0
	15.7329	0	422155	0
	15.7386	0	353540	0
	15.7443	0	294967	0
	15.75	0	259389	0
	15.7558	0	257742	0.00374
	15.7615	0	258753	0
	15.7672	0	281273	0
	15.7729	0	300812	0
	15.7786	0	316180	0.00411
	15.7844	0	346806	0
	15.7901	0	375285	0
	15.7958	0	403942	0
	15.8015	0	428930	0
	15.8073	191	433288	0
	15.813	232	440865	0
	15.8187	218	447770	0.00343
	15.8244	483	434456	0.0082
	15.8301	441	383871	0.00328
	15.8359	193	357917	0.00365
	15.8416	476	313248	0
	15.8473	0	260331	0
	15.853	181	216154	0
	15.8587	0	173603	0
	15.8645	0	133702	0
	15.8702	0	105013	0
	15.8759	0	80909	0
	15.8816	185	58688	0
	15.8874	1168	44664	0
	15.8931	6953	31173	0
	15.8988	18819	23586	0
	15.9045	46343	17631	0
	15.9102	82462	12917	0.0032
	15.916	135297	9880	0
	15.9217	184914	7327	0
	15.9274	209552	5147	0
	15.9331	197523	4261	0
	15.9389	159108	4014	0
	15.9446	106907	3259	0
	15.9503	56958	2693	0
	15.956	26337	2126	0
	15.9617	10327	1557	0
	15.9675	3015	1371	0
	15.9732	1115	1458	0
	15.9789	232	744	0.00316
	15.9846	190	737	0
	15.9904	0	1251	0
	15.9961	0	570	0
	16.0018	0	546	0
	16.0075	0	622	0
	16.0132	0	594	0
	16.019	329	171	0
	16.0247	1031	180	0
	16.0304	2748	165	0.00347
	16.0361	9932	0	0
	16.0419	25933	0	0
	16.0476	50957	161	0
	16.0533	85844	377	0
	16.059	117979	180	0
	16.0647	138750	330	0
	16.0705	142617	333	0
	16.0762	119722	0	0
	16.0819	85349	178	0
	16.0876	47310	0	0.00336
	16.0933	21837	0	0.00374
	16.0991	8390	0	0.00336
	16.1048	2401	0	0.00355
	16.1105	978	192	0
	16.1162	0	0	0
	16.1219	0	0	0.00486
	16.1277	167	0	0
	16.1334	0	175	0
	16.1391	0	0	0.00363
	16.1448	0	0	0.00451
	16.1506	0	0	0
	16.1563	0	0	0
	16.162	0	0	0
	16.1677	0	383	0
	16.1734	0	217	0
	16.1792	0	560	0
	16.1849	0	196	0
	16.1906	0	446	0
	16.1963	0	972	0
	16.2021	0	887	0
	16.2078	0	766	0.00316
	16.2135	161	779	0
	16.2192	0	957	0
	16.225	0	905	0
	16.2307	0	740	0.00463
	16.2364	0	829	0
	16.2421	0	915	0
	16.2478	169	699	0
	16.2536	0	637	0
	16.2593	0	506	0
	16.265	0	786	0.00384
	16.2707	0	858	0
	16.2765	0	170	0
	16.2822	0	325	0
	16.2879	0	0	0
	16.2936	0	0	0
	16.2993	0	0	0
	16.3051	0	156	0
	16.3108	0	0	0
	16.3165	0	0	0
	16.3222	0	152	0
	16.328	0	0	0
	16.3337	0	0	0
	16.3394	179	0	0
	16.3451	0	0	0
	16.3508	0	0	0
	16.3565	0	0	0
	16.3623	0	0	0
	16.368	0	0	0
	16.3737	0	0	0.00324
	16.3794	0	0	0
	16.3852	0	0	0
	16.3909	179	0	0
	16.3966	0	0	0
	16.4023	0	192	0
	16.408	0	0	0
	16.4138	151	0	0
	16.4195	0	0	0
	16.4252	0	192	0
	16.4309	0	0	0
	16.4367	0	0	0
	16.4424	0	0	0
	16.4481	0	0	0
	16.4538	0	0	0
	16.4596	188	0	0
	16.4653	0	0	0
	16.471	0	0	0
	16.4767	0	0	0
	16.4824	0	0	0.0032
	16.4882	0	0	0
	16.4939	0	0	0
	16.4996	164	0	0
	16.5053	0	0	0
	16.5111	0	383	0
	16.5168	0	176	0
	16.5225	0	193	0
	16.5282	0	188	0
	16.5339	0	223	0
	16.5397	0	0	0.00326
	16.5454	0	0	0
	16.5511	0	0	0
	16.5568	0	0	0
	16.5626	0	0	0
	16.5683	0	0	0
	16.574	0	0	0
	16.5797	164	0	0
	16.5854	0	0	0
	16.5911	0	0	0
	16.5969	0	0	0
	16.6026	0	0	0
	16.6083	0	0	0
	16.614	0	0	0
	16.6198	0	0	0
	16.6255	0	0	0.00419
	16.6312	170	0	0
	16.6369	0	0	0
	16.6427	0	0	0.00322
	16.6484	0	0	0
	16.6541	0	0	0
	16.6598	0	0	0
	16.6655	154	0	0
	16.6713	0	0	0
	16.677	186	0	0
	16.6827	0	0	0
	16.6884	0	0	0
	16.6942	0	0	0
	16.6999	0	0	0
	16.7056	155	0	0
	16.7113	0	0	0.00436
	16.717	205	0	0
	16.7228	0	0	0
	16.7285	0	0	0
	16.7342	195	0	0
	16.7399	0	0	0
	16.7457	0	158	0
	16.7514	0	0	0
	16.7571	0	0	0
	16.7628	0	0	0
	16.7685	169	0	0
	16.7742	0	0	0
	16.78	0	0	0
	16.7857	0	0	0
	16.7914	0	0	0
	16.7971	0	0	0
	16.8029	0	0	0
	16.8086	0	0	0
	16.8143	0	0	0
	16.82	0	0	0
	16.8257	192	0	0
	16.8315	0	0	0
	16.8372	0	0	0
	16.8429	0	0	0
	16.8486	0	0	0
	16.8544	0	0	0
	16.8601	0	0	0
	16.8658	0	0	0.00374
	16.8715	165	0	0
	16.8773	0	170	0
	16.883	0	0	0
	16.8887	0	0	0.00417
	16.8944	0	0	0
	16.9001	0	0	0
	16.9059	0	0	0.00349
	16.9116	0	0	0
	16.9173	0	0	0.00349
	16.923	0	0	0
	16.9288	0	0	0
	16.9345	0	0	0
	16.9402	0	0	0
	16.9459	0	0	0
	16.9516	0	0	0
	16.9574	0	0	0
	16.9631	0	0	0.00347
	16.9688	0	0	0
	16.9745	0	0	0
	16.9803	0	0	0
	16.986	0	0	0
	16.9917	0	0	0
	16.9974	0	0	0.00359
	17.0031	0	0	0.0043

## Sheet: Fig S4c
	Mass Spectra for B. subtilis H2O Natural FAs
		11.6 min.		12.9 min.		13.0 min.		14.3 min.		14.9 min.		15.9 min.		16.1 min.
	53	626	53.2	1260	50.9	320	53.1	773	53.1	423	53.1	1448	53	1067
	54	498	54	1020	52	171	54	693	54.1	428	54.1	1279	54.1	690
	55.1	6279	55.1	12202	53.1	3684	55.1	8540	55.1	4446	55.1	13605	55.1	10040
	56.1	1733	56.1	2065	54.1	2424	56.1	1783	56.1	626	56.1	2587	56.1	2473
	57.1	2550	57.1	4319	55.1	35024	57.1	4827	57	2184	57.1	6543	57.1	9792
	58	189	58	263	56.1	9125	58.2	490	58	293	58	402	58.1	664
	59.1	2873	59	5027	57.1	29496	59	3993	59.1	2291	59.1	5802	59.1	3745
	64.9	156	60.1	207	58.2	1810	59.9	176	67	736	60.3	195	67	1543
	67.1	1041	65	275	59.1	14559	65.1	263	68.1	278	65	247	68.1	602
	68.1	503	67.1	1708	60.2	421	67.1	1084	69.1	2504	67.1	2178	69.1	6598
	69.1	3247	68.1	680	61.1	191	68.1	666	70.1	458	68	765	70	1170
	70.1	535	69.1	6608	65	621	69.1	4743	71.2	558	69.1	7431	71.1	2124
	71	854	70.1	903	66	275	70.1	771	73.1	551	69.9	1117	72.9	531
	73.1	548	71.1	1647	67.1	5434	71.1	1327	74.1	12390	71.1	2796	74.1	18912
	74.1	15117	72	178	68.1	1666	72.1	167	75.1	2180	72.1	164	75.1	3423
	75.1	2173	73.1	1389	69.1	20552	73	950	79	191	73.1	1514	76	258
	78.9	414	74.1	31288	70.1	3796	74	20808	81	651	74.1	33832	77	218
	81	673	75.1	4223	71.1	6332	75.1	3713	82	239	75	5800	79.1	643
	82	207	76	334	72	360	76.1	304	83.1	1515	75.9	243	81	1316
	83.1	2161	77.1	336	73.1	3078	77.2	167	84	448	77	247	82	519
	84	783	79	547	74.1	64560	79	334	85	359	79	624	83.1	3378
	85.1	522	80.2	157	75.1	10327	80.1	221	87.1	10368	79.8	233	84.1	950
	87	12062	81.1	1470	76	426	81.1	1309	88.1	700	80.2	179	85.1	1142
	88.1	1115	82	461	77	743	82.1	393	92.8	213	81	1273	87.1	14122
	93.2	206	83.1	3823	78.1	192	83.1	3806	95	436	82	618	88.1	1126
	94.9	605	84.1	1159	79.1	2004	84.1	860	97.2	1096	83.1	4372	93	546
	96.2	247	85.1	1191	80	399	85	979	97.9	592	84.1	1573	95	1016
	97.1	1713	87.1	23776	81.1	5075	87.1	17584	101	1100	85.1	1443	97.2	3899
	98	481	88.1	2300	82.1	1328	88.1	1360	102	251	86.1	169	98.1	1103
	99.1	299	90.9	208	83.1	14421	88.9	251	107	229	87.1	25528	99	416
	101.1	1540	93.1	469	84.1	3383	93	333	109	373	88.1	1767	101	1839
	102	206	94.1	158	85.1	2970	95	666	111.1	484	89.1	222	102	197
	107.2	359	95	1201	87.1	53184	96	173	115.1	422	92.9	399	107.1	493
	109	343	96.1	601	88.1	4949	97.1	2498	116.1	238	94.1	162	109.1	672
	111.1	908	97.1	3880	89	433	98	908	121	174	95.1	1415	110.1	187
	112.2	177	98	1242	90.9	380	99.1	349	123.1	174	96.2	412	111.2	1342
	115.1	597	99	228	93.1	1687	101.1	1684	125.2	292	97.1	4820	112.2	341
	115.9	328	101.1	3041	94	255	107.1	274	129.1	1466	98.1	1247	112.9	179
	121	273	102.1	433	95.1	4805	109.1	433	129.9	206	99.1	346	115	852
	123.2	204	107.1	346	96.2	1340	111.1	881	143.1	3578	99.9	263	116	283
	125	498	108.9	488	97.1	13586	112	266	144	416	101.1	2866	121	840
	129	1517	111.1	1359	98.1	3485	113	175	157.1	425	102	236	123.2	514
	130	365	112.2	330	99.1	1212	114.9	714	171.2	900	107.1	385	125.1	994
	135.2	211	113	230	100.1	315	116	392	171.9	162	109	745	129.1	2164
	139.3	233	115.1	878	101.1	5729	121.1	379	185.1	1085	110.2	347	130.1	641
	143.1	4144	116.1	401	102.2	611	123	314	186	215	111	1523	135.1	774
	144.1	326	121.1	382	103	171	125.1	605	199.1	984	112	287	137.1	350
	149.1	210	123	221	107.2	1896	129	2310	213.2	691	113	245	139.1	645
	157.1	940	124.1	236	108.1	315	130.2	583	227.2	2646	115	1118	143.1	6025
	171.1	234	125.2	823	109.1	3014	135.2	467	228	253	116.1	379	144.2	567
	177.2	215	126.1	152	110.1	1050	136.9	175	239.2	1300	121.1	847	149.2	479
	185.1	851	129.1	3422	111.1	7064	139.1	235	240.2	181	122.8	321	150.9	208
	199.2	7259	130	447	112	1050	140.2	195	241.3	651	123.2	236	153.1	207
	200.3	1167	135.1	456	113.1	638	143.1	5614	242.3	152	123.9	219	157.1	680
	201.2	193	137.1	295	114	238	144.1	582	270.2	1659	125.1	826	163.2	205
	211.2	709	139.2	281	115.1	5407	149.2	164	271.3	336	126	202	167.1	152
	212.1	289	143.1	8269	116.1	1035	157.2	493	129.1	3210	171.3	385
	213.1	668	144.2	745	121.1	3000	171.1	1585	130.1	775	172.1	256
	242.1	703	149.1	274	122.2	344	172.1	427	135	765	181.3	306
		151.2	199	123.1	1552	185.2	2337	137.2	161	185.2	3126
		153	285	124.2	410	186.2	342	139.2	517	186.1	440
		157.1	2810	125.1	2946	199.2	2463	143.1	9671	199.2	2681
		158.2	173	126.2	491	200.1	241	144.1	948	200.2	412
		163.1	279	127.2	259	213.1	865	149.2	331	205.2	647
		167.1	151	129.1	6899	215	305	150.9	228	206.2	241
		171.2	1961	130.1	2217	222.9	168	153.1	267	213.1	608
		172.2	199	135.2	2420	227.2	4639	157.1	1050	214.1	160
		181.2	182	136.1	337	228.3	778	158.3	168	219	173
		182.2	163	137.1	1030	239.2	486	163	351	223.3	718
		185.2	2141	138.2	168	241.2	779	166.9	156	227.2	959
		186	322	139.1	1491	255.2	202	171.1	712	228.1	249
		191	371	141	264	270.3	2869	172.1	250	229.2	453
		199.1	2519	143.1	21256	271.3	492	177.1	153	235.2	167
		200.1	402	144.1	1986	185.1	4024	237.2	196
		201.1	314	149.2	1254	186.2	708	241.3	3867
		207	235	149.9	174	191.1	185	242.1	581
		209.1	188	150.9	406	199.2	3365	253.1	673
		213.2	7451	151.2	404	200	652	255.2	1705
		214.1	1278	152.1	441	209	190	256	255
		215.1	368	153.1	1393	213.2	635	284.3	2757
		225.2	1071	154.2	216	219.1	228	285.2	605
		226.3	263	157.2	4172	227.2	1011	286.2	233
		227.3	1464	158.1	716	228.2	317
		228	175	165.1	214	229.2	237
		241.3	180	166	174	235.2	194
		256.3	3364	167.1	843	237.3	179
		257.2	772	168.2	224	241.2	8732
		171.2	4124	242.2	1709
		172.1	706	243.2	217
		177.2	4098	253.2	1113
		178.2	534	254.1	228
		180	194	255.3	1324
		185.2	4003	256.2	245
		186	711	269.1	221
		191.1	767	284.3	4981
		195.2	2565	285.2	861
		196.1	476	286.3	155
		199.2	26856
		200.2	3744
		201.1	1667
		202.1	234
		205.2	174
		207.1	546
		209.1	438
		213.2	15568
		214.2	2410
		215.2	294
		223.2	240
		225.3	2881
		226	444
		227.2	5859
		228.2	982
		241.2	241
		256.3	5003
		257.2	885
		258.2	181

## Sheet: Fig. S4d
	Mass Spectra for B. subtilis -yusL 90% D2O, (-)Cerulenin, (+)BSA, Natural FAs
		11.4 min.		12.7 min.		12.87 min.		14.2 min.		14.7 min.		15.7 min.		15.8 min.
	50.1	1401	50.1	4925	50.1	2481	50.1	2643	50.1	1396	50.1	4547	50.1	1418
	53.9	181	51.2	284	51	281	54	280	55.1	189	51.1	154	55	607
	55.1	249	52	228	52.1	454	55.1	437	56	836	54	359	56	1325
	56	665	53.1	260	53	527	56.1	1856	57.1	2035	55.1	698	57.1	3525
	57	1946	54.2	383	54.1	1095	57.1	4899	58	2500	56.1	2461	58.1	5901
	58.1	3225	55.1	1434	55.1	2658	58.1	6984	59.1	8749	57.1	6938	59.1	17328
	59.1	10321	56.1	4708	56.1	7790	59.1	23648	60.1	6338	58.1	11189	60.1	13859
	60.1	7102	57.1	11652	57.1	15837	60.1	17736	61.1	6640	59.1	33760	61.1	16536
	61.1	7746	58.1	18920	58.1	26992	61.1	17408	62.1	4742	60.1	26728	62.1	15419
	62.1	5543	59.1	58112	59.1	72776	62.1	12670	63.1	4276	61.1	28040	63.1	13245
	63.2	3563	60.1	42816	60.1	52880	63.1	8638	64.2	3026	62.1	22128	64.1	8324
	64.1	2043	61.1	43136	61.1	56632	64.1	5095	65.1	1155	63.1	15584	65.1	3062
	65.1	1101	62.1	31712	62.1	50624	65.2	2134	66.2	304	64.1	10245	66.1	779
	65.9	159	63.1	22088	63.1	37936	66.2	311	70.1	342	65.1	4914	69	327
	69	177	64.1	12289	64.1	19720	68	196	71.1	508	66.1	1147	70.1	677
	69.9	219	65.1	4777	65.1	6416	69	286	72.1	819	68.2	245	71	1334
	71	668	66.1	1074	66	988	70.1	671	73.1	1337	69.1	529	72.1	2442
	72.1	1039	67	183	66.9	285	71.1	1299	74.1	2892	70.1	1031	73.1	3712
	73.2	1901	68.1	494	68	541	72.1	2834	75.1	8405	71.1	2062	74.1	6543
	74.1	2144	69	1022	69.1	1595	73.1	4028	76.1	22512	72.1	4507	75.1	15573
	75.1	8001	70.1	1485	70.1	2820	74.1	7154	77.1	23728	73.1	5671	76.1	39024
	76.1	24704	71.1	3588	71.1	5688	75.1	22648	78.1	4952	74.1	10131	77.1	37208
	77.1	25656	72.1	6498	72.1	9969	76.1	61384	79.1	2467	75.1	31880	78.1	8505
	78.1	5084	73.1	9716	73.1	13535	77.1	59448	80.1	650	76.1	93696	79.1	4110
	79.1	2387	74.1	17672	74.1	29184	78.1	13334	81.1	276	77.1	97000	80.1	1060
	80.1	689	75.1	58544	75.1	68384	79.1	6328	83.1	207	78.1	20872	81	397
	81	211	76.1	156224	76.1	143808	80.1	1206	84.1	331	79.1	11494	82.1	218
	83	191	77.1	143872	77.1	113384	81.2	389	85.2	485	80.1	2245	83	302
	84.1	323	78.1	28856	78.1	25960	82.2	256	86.1	338	81.1	929	84	822
	85	517	79.1	14019	79.1	10676	83.2	253	87.1	853	82.1	602	85.1	781
	86	393	80.1	2935	80.2	2619	84	513	88.1	3103	83.1	614	86.1	1277
	87	690	81.1	1347	81.2	1173	85.1	890	89.1	10348	84.1	1221	87.1	2565
	88.1	2529	82.1	852	82.1	1048	86.1	906	90.1	16292	85.1	1209	88.1	5495
	89.1	8448	83.1	1133	83.1	1764	87.1	2508	91.1	11249	86.1	1643	89.1	13942
	90.1	18416	84	1743	84.1	2355	88.1	7563	92.1	2275	87.1	3217	90.1	24672
	91.1	13785	85.1	2304	85.1	3138	89.1	25080	93.1	1321	88.1	12471	91.1	17248
	92.2	3027	86.1	2612	86.1	4722	90.1	41808	94.1	621	89.1	38504	92.1	4552
	93.1	1862	87.1	5936	87.1	10506	91.1	30392	95	294	90.1	67800	93.1	2419
	94.1	939	88.1	19440	88.1	27792	92.1	6945	96.2	194	91.1	46600	94.1	1360
	95	384	89.1	63784	89.1	69112	93.1	4274	99	202	92.1	11401	95.1	604
	96.2	177	90.1	112328	90.1	97904	94.2	1816	100.1	255	93.1	6316	96.2	474
	99.1	150	91.1	75008	91.1	60904	95	916	101.1	287	94.1	2765	97.1	349
	100.2	283	92.1	17160	92.2	14581	96	371	102.1	759	95.2	1406	98.1	342
	101.1	353	93.1	8444	93.1	6930	97.1	294	103.1	1125	96.2	982	99.1	436
	102	746	94.2	3621	94.1	3616	99.1	552	104.1	1813	97.1	362	100	491
	103.1	1014	95.1	1875	95.1	1549	100.1	825	105.1	2113	98.2	432	101.1	1166
	104.1	2143	96.1	877	96.1	751	101.1	924	106.1	2717	99	691	102.1	1548
	105.1	3475	97.2	698	97.2	832	102.1	1968	107.1	1527	100.1	1065	103.1	3483
	106.1	2765	98.1	663	98.1	1549	103.1	3094	108.1	491	101.1	1495	104.2	3936
	107.1	1695	99.2	1264	99.1	2234	104.1	4833	109	221	102.1	3087	105.1	4805
	108.2	735	100.1	1509	100.1	2884	105.1	6909	114.9	188	103.2	4558	106.2	4717
	109.1	288	101.1	2707	101.1	4857	106.1	6476	115.2	195	104.1	7680	107.1	3136
	115.9	295	102.1	4997	102.1	8720	107.2	4063	116.1	155	105.1	9726	108.2	1324
	117	385	103.1	9126	103.1	13364	108.1	1882	117.1	276	106.1	10309	109.1	691
	118.1	462	104.1	14947	104.1	18328	109.2	653	118.1	623	107.2	6766	110	253
	119.1	1144	105.1	18376	105.1	19568	110.1	309	119.1	810	108.2	2910	110.9	156
	120.1	993	106.1	16632	106.1	16920	111.1	152	120.1	958	109.2	1363	112.1	172
	121.1	877	107.1	9703	107.2	8891	114.1	376	121.2	854	110.2	513	113.2	206
	122.1	721	108.2	3590	108.2	3549	115.1	413	122.1	898	111.1	156	114.1	229
	123	637	109.2	1448	109.2	1478	116.1	801	123.2	274	113.2	238	115	490
	124	209	110.2	530	110.1	467	117	842	124	212	114.1	570	116.1	816
	130	196	111	245	111	355	118.2	1429	132.3	156	115.2	714	117.1	1251
	131.2	322	112.2	216	112.2	469	119.1	1963	133	256	116.2	919	118.1	1499
	132.2	163	113.2	393	113.1	1078	120.2	2280	133.2	246	117.2	1545	119.2	2017
	133	250	114	819	114.1	1729	121.2	2418	134.1	639	118	2128	120.1	1949
	134	574	115.2	1348	115.2	2448	122.2	1962	135.1	837	119.1	3199	121.1	2377
	135.1	932	116.2	1794	116.2	3203	123.1	1401	136.2	1426	120.2	3689	122.1	1446
	136.1	1265	117.1	2602	117.1	5419	124.1	437	137.2	1133	121.1	4368	123.2	787
	137.2	1413	118.1	4057	118.1	8462	125.2	207	138.1	637	122.1	3096	124.1	447
	138.1	744	119.1	5323	119.1	10456	129.2	417	139.2	363	123.1	2298	125.1	205
	139.1	248	120.2	6432	120.1	11344	130.2	520	147.1	186	124.2	820	127.8	180
	140.2	245	121.2	6611	121.1	9789	131.2	758	149	424	125	459	128.2	169
	146.1	182	122.2	4572	122.2	5046	132.2	812	150.1	1381	126.1	155	129.1	424
	147.1	202	123.2	2901	123.2	2600	133.2	815	151.1	3178	128	181	130.2	727
	148.2	272	124.2	1040	124.1	1112	134.2	1677	152.1	3150	129.1	271	131.2	926
	149.2	480	125	485	125.1	428	135.1	2110	153.1	1924	130.2	803	132.2	869
	150.1	1270	126.2	200	126.1	272	136.1	3335	154.2	1124	131.2	976	133	1144
	151.2	2509	128.2	388	127.2	463	137.1	3223	155	179	132.2	1143	134.2	1754
	152.2	3182	129.2	622	128.1	852	138.1	2301	166.2	254	133.2	1165	135.1	1510
	153.2	3450	130.1	1169	129.1	2030	139.2	770	167	436	134.2	2147	136.1	2549
	154.2	1445	131.2	1590	130.2	2875	140.2	374	168.2	292	135.1	3144	137.1	2359
	155.1	292	132.1	1765	131.2	3180	144	154	169.1	169	136.2	5592	138.2	1225
	162.2	233	133.2	2479	132.1	2813	145.1	333	180.1	358	137.2	5113	139.1	477
	164.1	178	134.1	3614	133.2	4132	146.2	569	181.2	664	138.1	3114	140.1	225
	165.3	361	135.1	6790	134.2	7037	147.1	506	182.1	750	139.2	1295	144.1	266
	166.1	603	136.1	8595	135.2	9119	148	460	183.1	559	140.1	564	145.1	448
	167.2	704	137.1	8682	136.2	10080	149.1	1334	184.2	424	141.1	216	146.2	669
	168.1	609	138.1	5106	137.2	7413	150.2	3327	196.4	508	144	228	147.1	806
	169.1	259	139.1	1997	138.2	4320	151.2	7508	197.2	639	145.2	515	148.1	624
	169.3	258	140.2	532	139.2	1544	152.2	9542	198.3	1089	146.2	758	149.2	1421
	181.1	211	141.2	227	140.2	556	153.2	7333	199.3	510	147.2	841	150.2	2581
	182.1	170	143	185	141.1	303	154.2	2978	200	289	148.1	691	151.2	4938
	183.2	340	144	403	142	266	155.2	690	201.2	158	149.1	2138	152.2	6554
	184.2	150	145.1	949	143.2	878	160.1	335	207	167	150.1	6189	153.1	3926
	196.3	290	146.1	948	144.2	1605	161.1	254	211.2	233	151.2	11591	154.2	1895
	197.2	408	147.2	1215	145.1	2603	162.1	360	212.4	406	152.2	15637	155.1	284
	198.3	512	148.2	1413	146.2	2658	163.2	321	213.3	769	153.2	10906	159	262
	199.3	519	149.2	4221	147.2	2472	164	206	214.2	518	154.2	5177	160	366
	200.4	275	150.2	10376	148.2	3523	165.1	547	215.3	340	155.2	1258	161.2	448
	203.4	169	151.2	20320	149.2	7066	166.2	817	216.2	320	156.2	275	162	494
	210.2	449	152.2	23264	150.2	16400	167.2	1275	227.2	246	160.1	197	163.2	363
	211.3	1628	153.2	16592	151.2	22872	168.2	929	228.2	191	161.3	319	164.2	371
	212.3	3443	154.2	6989	152.2	22296	169	305	229.1	233	162.2	655	165.2	550
	213.2	4771	155.2	1586	153.2	12191	170.2	420	230.2	189	163.2	513	166.1	871
	214.3	4638	156.2	345	154.1	3625	177.2	274	241.2	409	164.3	649	167.2	654
	215.3	2756	159.3	210	155.1	702	178.1	365	242.2	1026	165.3	693	168.1	403
	216.3	1272	160.3	624	157.2	155	179.1	1434	243.3	1947	166.2	1215	169.2	336
	217.2	478	161.3	770	158.1	308	180.2	1976	244.3	2421	167.2	1206	177.2	207
	226.2	168	162.2	1101	159.2	662	181.3	2529	245.3	1721	168.2	1437	178.2	287
	227.3	350	163.2	1861	160.2	1121	182.2	1992	246.3	720	169.2	561	179.2	249
	228.2	584	164.2	2574	161.2	1252	183.2	1275	247.2	241	170.1	416	180.2	482
	229.4	1055	165.2	5276	162.2	1613	184.2	650	257.3	177	171.2	153	181.2	507
	230.3	1122	166.2	5931	163.2	2070	185.2	326	258.2	480	176.3	264	182.2	373
	231.3	622	167.2	5683	164.2	2687	192.3	244	259.3	810	177	249	183.2	559
	232.3	263	168.2	3728	165.2	4235	194.3	487	260.3	1596	178.1	390	184.2	314
	260.4	636	169.1	1691	166.2	4818	195.2	687	261.4	1428	179	357	185.2	173
	261.3	1243	170.1	625	167.2	3715	196.3	1203	262.3	1177	180.1	601	192.2	193
	262.4	709	171.1	254	168.2	2477	197.3	1909	263.4	349	181.2	723	193.1	348
	263.4	400	174.1	206	169.3	831	198.2	2309	290.4	423	182.2	903	194.1	444
		175.2	258	170.3	449	199.3	1625	291.4	1476	183.2	904	195.2	1253
		176.3	355	176.1	167	200.3	977	292.3	2119	184.3	629	196.2	1517
		177.2	653	177.1	379	201.3	286	293.4	1359	185.2	389	197.2	2097
		178.1	739	178.2	889	202.4	162	294.4	718	192.2	238	198.2	1778
		179.2	1078	179.2	1619	210.2	303	193.1	329	199.2	1507
		180.2	2217	180.2	2775	211.1	612	194.2	630	200.2	555
		181.3	3163	181.2	3192	212.3	1384	195.2	1742	201.2	249
		182.2	3629	182.2	3090	213.3	2104	196.2	2771	210.2	353
		183.2	2608	183.2	2012	214.3	2288	197.2	4352	211.2	1104
		184.2	1823	184.2	820	215.3	1711	198.3	3368	212.2	1567
		185.3	572	185.1	304	216.2	697	199.3	3016	213.2	2391
		186.2	244	187.2	224	217.4	170	200.3	1661	214.3	2179
		193.2	170	188.2	659	223.3	300	201.2	512	215.2	1163
		194.2	213	189.2	2057	224.3	208	202.3	221	216.3	447
		195.3	780	190.2	3358	225.3	229	203.3	191	217.3	151
		196.2	1926	191.2	3314	226.3	523	208.3	295	220.4	183
		197.3	3156	192.2	2680	227.2	610	209.1	368	221.2	303
		198.3	3872	193.2	1271	228.2	595	210.1	723	222.3	463
		199.2	3047	194.3	852	229.2	493	211.2	1600	223.2	432
		200.3	1952	195.2	1314	230.1	443	212.2	2684	224.2	262
		201.3	866	196.2	2189	231.1	239	213.3	4227	225.4	253
		202.2	338	197.2	2739	233.1	373	214.2	4423	226.2	303
		205.3	185	198.2	2391	234.3	421	215.3	2867	228.3	241
		206.1	349	199.2	1571	235.1	213	216.3	1293	229.3	258
		207.3	765	200.1	970	239.4	159	217.2	482	231.3	160
		208.2	675	201.3	448	240.4	645	225.4	174	235.2	151
		209.3	751	202.2	257	241.3	2633	226.2	349	239.3	173
		210.3	824	203.2	316	242.3	5265	227.2	647	240.2	365
		211.2	2604	204.3	291	243.3	6472	228.2	714	241.2	342
		212.3	4100	205.2	417	244.3	5437	229.3	641	242.4	865
		213.3	5671	206.2	883	245.3	3277	230.3	853	243.3	845
		214.3	4516	207.3	857	246.3	1127	231.3	296	244.3	997
		215.3	3247	208.2	1615	247.3	356	232.3	173	245.3	665
		216.3	1517	209.3	3620	256.2	171	237.3	214	246.3	619
		217.2	768	210.3	8186	257.3	587	238.3	222	247.2	331
		218.3	805	211.3	16039	258.4	1015	239.4	404	248.2	317
		219.3	653	212.3	22592	259.4	1612	241.2	483	249.3	311
		220.4	568	213.3	22224	260.4	1925	242.3	636	250.2	195
		222.3	234	214.3	15062	261.4	1414	243.3	1002	253.3	171
		223.3	261	215.3	6897	262.4	644	244.2	1113	254.3	165
		224.2	983	216.3	3001	274.1	208	245.3	598	255.1	390
		225.3	3462	217.3	1413	275.2	266	246.2	455	256.4	1038
		226.3	8363	218.3	597	277.3	167	247.3	340	257.4	2322
		227.3	15197	219.2	243	289.3	786	248.4	531	258.3	3396
		228.3	16872	220.3	462	290.4	3267	249.3	711	259.4	3765
		229.3	12597	221.3	537	291.4	5689	250.4	545	260.3	2027
		230.3	6364	222.1	357	292.4	4796	251.5	439	261.3	773
		231.3	2354	223.3	987	293.4	2057	252.2	253	262.4	239
		232.3	843	224.3	2413	294.4	487	253.3	176	272.4	369
		233.3	361	225.3	6594	295.4	150	254.3	152	273.3	995
		239.2	162	226.3	12689	255.4	395	274.4	1306
		240.3	395	227.3	14365	256.3	1883	275.4	1704
		241.3	965	228.3	11258	257.3	5100	276.4	1082
		242.4	2319	229.3	5090	258.3	9886	277.2	614
		243.3	4047	230.3	1562	259.4	10838	304.4	283
		244.3	5863	231.2	471	260.4	8588	305.4	1430
		245.4	5201	239.3	325	261.4	4212	306.4	3257
		246.4	3567	240.2	1107	262.3	2044	307.5	3639
		247.4	1136	241.3	2851	263.4	717	308.5	2531
		248.4	188	242.3	4961	264.1	225	309.4	697
		258.2	233	243.3	6428	272.4	590	310.5	212
		259.3	403	244.4	6712	273.3	1275
		260.3	359	245.3	3081	274.4	1839
		261.3	311	246.3	1151	275.4	2284
		262.3	212	247.4	177	276.4	2426
		272.4	217	257.2	152	277.4	1625
		273.3	731	258.2	358	278.3	676
		274.4	3334	259.3	411	289.3	315
		275.4	9642	260.4	298	290.3	331
		276.4	11961	263.3	188	291.4	360
		277.4	8887	264.4	186	292.4	407
		278.4	3580	265.3	152	304.5	406
		279.3	675	272.3	390	305.4	1829
		273.3	2055	306.4	6675
		274.4	5599	307.4	10968
		275.4	7582	308.5	7316
		276.4	4213	309.4	3154
		277.4	1623	310.4	808
		278.3	447	311.4	209
