# Supplementary material for: The in vivo structure of biological membranes and evidence for lipid domains
Source: PLoS Biol. 2017 May 23;15(5):e2002214. doi: 10.1371/journal.pbio.2002214 (PMC5441578; doi:10.1371/journal.pbio.2002214)
Supplement: S3 Data — (XLSX) [file pbio.2002214.s015.xlsx]

## Sheet: Fig 3B
		B. Subtilis membrane			Fit to Lamellar Form Factor
	q [Å^-1]	I(q)	Error		q [Å^-1]	I(q)
	0.00954	0.55939	0.00548		0.00954	0.60911
	0.01074	0.46392	0.00493		0.01074	0.47781
	0.01194	0.39385	0.00451		0.01194	0.38481
	0.01314	0.3269	0.0042		0.01314	0.31651
	0.01435	0.28236	0.00391		0.01435	0.26484
	0.01555	0.24644	0.00369		0.01555	0.22482
	0.01675	0.207	0.00349		0.01675	0.19317
	0.01796	0.17519	0.00333		0.01796	0.16771
	0.01916	0.14705	0.00319		0.01916	0.14692
	0.02036	0.12805	0.00305		0.02036	0.12973
	0.02157	0.1089	0.00294		0.02157	0.11535
	0.02277	0.10017	0.00288		0.02277	0.1032
	0.02397	0.08254	0.00279		0.02397	0.09284
	0.02517	0.07605	0.00269		0.02517	0.08394
	0.02638	0.07173	0.00261		0.02638	0.07623
	0.02758	0.06171	0.00254		0.02758	0.06951
	0.02878	0.05773	0.00248		0.02878	0.06362
	0.02999	0.05028	0.00245		0.02999	0.05842
	0.03119	0.04549	0.00242		0.03119	0.05382
	0.03239	0.04222	0.00237		0.03239	0.04972
	0.0336	0.04099	0.0023		0.0336	0.04605
	0.0348	0.04099	0.00225		0.0348	0.04276
	0.036	0.03474	0.00221		0.036	0.0398
	0.0372	0.03533	0.00217		0.0372	0.03712
	0.03841	0.03108	0.00213		0.03841	0.03469
	0.03961	0.02822	0.00209		0.03961	0.03247
	0.04081	0.02489	0.00206		0.04081	0.03046
	0.04202	0.03345	0.00202		0.04202	0.02861
	0.04322	0.0257	0.002		0.04322	0.02691
	0.04442	0.02182	0.00197		0.04442	0.02536
	0.04562	0.02591	0.00194		0.04562	0.02392
	0.04683	0.02601	0.00192		0.04683	0.02259
	0.04803	0.01891	0.0019		0.04803	0.02137
	0.04923	0.02157	0.00186		0.04923	0.02023
	0.05044	0.01884	0.00184		0.05044	0.01917
	0.05164	0.01571	0.00182		0.05164	0.01819
	0.05284	0.01481	0.00179		0.05284	0.01727
	0.05403	0.01733	0.000295938		0.05403	0.01667
	0.05405	0.01802	0.00177		0.05405	0.01642
	0.05525	0.01391	0.00176		0.05525	0.01562
	0.05645	0.01493	0.00174		0.05645	0.01487
	0.05765	0.01628	0.00174		0.05765	0.01417
	0.05886	0.01403	0.00174		0.05886	0.01352
	0.06006	0.01095	0.00176		0.06006	0.0129
	0.06126	0.01189	0.00177		0.06126	0.01231
	0.06192	0.01328	0.000276289		0.06192	0.01216
	0.06247	0.0111	0.00179		0.06247	0.01178
	0.06367	0.01045	0.00182		0.06367	0.01126
	0.06487	0.01025	0.00186		0.06487	0.01077
	0.06608	0.00878	0.0019		0.06608	0.01031
	0.06728	0.01138	0.00198		0.06728	0.00987
	0.06848	0.01006	0.00205		0.06848	0.00947
	0.06968	0.01184	0.00216		0.06968	0.00916
	0.06982	0.0101	0.000258508		0.06982	0.00923
	0.07771	0.00783	0.000244463		0.07771	0.00701
	0.08561	0.00635	0.000231285		0.08561	0.00545
	0.0935	0.00499	0.000220708		0.0935	0.0043
	0.1014	0.00458	0.000211511		0.1014	0.00342
	0.10929	0.00418	0.000203527		0.10929	0.00275
	0.11719	0.00273	0.000196883		0.11719	0.00222
	0.12508	0.00254	0.00019084		0.12508	0.00181
	0.13298	0.00204	0.00018478		0.13298	0.00148
	0.14088	0.0018	0.00017925		0.14088	0.00122
	0.14877	0.0012	0.000174657		0.14877	0.00102
	0.15667	0.00103	0.000170658		0.15667	0.00085383
	0.16456	0.000925648	0.000167113		0.16456	0.00072416
	0.17246	0.000730606	0.000163283		0.17246	0.000621813
	0.18035	0.000819448	0.000159658		0.18035	0.000541588
	0.18825	0.000411714	0.000156301		0.18825	0.00047927
	0.19614	0.000522951	0.000153239		0.19614	0.000431455
	0.20404	0.000225354	0.00014991		0.20404	0.000395369
	0.21193	0.000288898	0.000147141		0.21193	0.00036871
	0.21983	0.000370768	0.000144351		0.21983	0.000349592
	0.22772	0.000298467	0.000141611		0.22772	0.000336439
	0.23562	0.000545211	0.000139491		0.23562	0.000327951
	0.24352	0.000335851	0.000136997		0.24352	0.000323047
	0.25141	0.000170992	0.000134781		0.25141	0.000320825
	0.25283	0.000385733	9.81476e-05		0.25283	0.000321015
	0.25931	0.000453643	0.000132716		0.25931	0.00032059
	0.2607	0.00019996	9.75767e-05		0.2607	0.000320954
	0.2672	0.000157397	0.000130678		0.2672	0.000321722
	0.26858	0.000293698	9.84296e-05		0.26858	0.000322183
	0.2751	0.000272024	0.000128623		0.2751	0.000323732
	0.27645	0.000390674	9.79996e-05		0.27645	0.000324221
	0.28299	0.000317877	0.000126822		0.28299	0.000326229
	0.28433	0.00033765	9.4086e-05		0.28433	0.000326703
	0.29089	0.000210016	0.000125475		0.29089	0.000328906
	0.2922	0.000177022	9.37944e-05		0.2922	0.000329332
	0.29878	0.000378732	0.00012459		0.29878	0.000331528
	0.30008	0.000406874	9.09694e-05		0.30008	0.000331898
	0.30795	0.000389992	8.95829e-05		0.30795	0.000334245
	0.31583	0.000344621	8.86997e-05		0.31583	0.000336248
	0.3237	0.000322708	8.85252e-05		0.3237	0.000337846
	0.33158	0.000343434	8.61281e-05		0.33158	0.000338995
	0.33945	0.000257678	8.56205e-05		0.33945	0.000339686
	0.34733	0.000179794	8.44292e-05		0.34733	0.00033994
	0.3552	0.000309845	8.33478e-05		0.3552	0.000339781
	0.36308	0.000284865	8.3226e-05		0.36308	0.000339252
	0.37095	0.000462126	8.16321e-05		0.37095	0.000338407
	0.37883	0.000481666	8.07197e-05		0.37883	0.000337298
	0.3867	0.000286937	8.01475e-05		0.3867	0.000335985
	0.39458	0.000483639	7.91965e-05		0.39458	0.000334527
	0.40245	0.000388469	7.89049e-05
