# Supplementary material for: The in vivo structure of biological membranes and evidence for lipid domains
Source: PLoS Biol. 2017 May 23;15(5):e2002214. doi: 10.1371/journal.pbio.2002214 (PMC5441578; doi:10.1371/journal.pbio.2002214)
Supplement: S4 Data — (XLSX) [file pbio.2002214.s016.xlsx]

## Sheet: Fig 4b
		Control Mixture		Experimental Mixture		Difference
	q [Å^-1]	I(q)	Error	I(q)	Error	I(q)	Error
	0.00954	0.0698	0.00416	0.06579	0.00612	0.00401	0.0074
	0.01074	0.06009	0.00383	0.05751	0.00567	0.00258	0.00684
	0.01194	0.05768	0.00358	0.05582	0.0053	0.00186	0.0064
	0.01314	0.04837	0.00341	0.04366	0.00504	0.00471	0.00608
	0.01435	0.04669	0.00322	0.04228	0.00478	0.00441	0.00577
	0.01555	0.04423	0.00308	0.03653	0.00456	0.0077	0.0055
	0.01675	0.03995	0.00296	0.04021	0.0044	-0.000267024	0.0053
	0.01796	0.03089	0.00284	0.02607	0.00423	0.00482	0.0051
	0.01916	0.02993	0.00276	0.01839	0.00409	0.01154	0.00494
	0.02036	0.02904	0.00266	0.02313	0.00396	0.00591	0.00477
	0.02157	0.02916	0.00259	0.01977	0.00385	0.00938	0.00464
	0.02277	0.02673	0.00254	0.02331	0.00379	0.00342	0.00456
	0.02397	0.02134	0.00248	0.01217	0.00368	0.00917	0.00444
	0.02517	0.02608	0.0024	0.01775	0.00357	0.00833	0.0043
	0.02638	0.02389	0.00233	0.01723	0.00347	0.00666	0.00418
	0.02758	0.02283	0.00228	0.0154	0.00339	0.00743	0.00408
	0.02878	0.02019	0.00223	0.01074	0.00332	0.00945	0.00399
	0.02999	0.02263	0.00222	0.01259	0.0033	0.01005	0.00397
	0.03119	0.02016	0.00219	0.00951	0.00325	0.01064	0.00391
	0.03239	0.01941	0.00214	0.00504	0.00318	0.01437	0.00384
	0.0336	0.02143	0.00209	0.01309	0.00311	0.00834	0.00375
	0.0348	0.02099	0.00204	0.01315	0.00304	0.00784	0.00366
	0.036	0.02023	0.00201	0.01237	0.00299	0.00786	0.0036
	0.0372	0.02037	0.00197	0.01196	0.00294	0.00841	0.00354
	0.03841	0.01782	0.00194	0.0094	0.00289	0.00842	0.00348
	0.03961	0.0144	0.0019	0.01018	0.00285	0.00422	0.00342
	0.04081	0.01711	0.00188	0.00649	0.0028	0.01062	0.00337
	0.04202	0.02328	0.00185	0.01871	0.00275	0.00456	0.00331
	0.04322	0.017	0.00182	0.01161	0.00272	0.00539	0.00327
	0.04442	0.01497	0.0018	0.00863	0.00268	0.00634	0.00323
	0.04562	0.01669	0.00177	0.00964	0.00264	0.00705	0.00318
	0.04683	0.01903	0.00175	0.00913	0.0026	0.0099	0.00314
	0.04803	0.01269	0.00173	0.00794	0.00259	0.00475	0.00311
	0.04923	0.01631	0.0017	0.00988	0.00254	0.00643	0.00306
	0.05044	0.01438	0.00168	0.0113	0.00251	0.00308	0.00302
	0.05164	0.01411	0.00166	0.00848	0.00249	0.00563	0.00299
	0.05284	0.0146	0.00164	0.00607	0.00244	0.00853	0.00294
	0.05403	0.01508	0.000534656	0.00914	0.000478835	0.00594	0.000717732
	0.05405	0.01562	0.00162	0.0109	0.00242	0.00472	0.00292
	0.05525	0.01328	0.00161	0.00579	0.0024	0.00749	0.00289
	0.05645	0.01636	0.0016	0.00713	0.00238	0.00923	0.00286
	0.05765	0.01399	0.00159	0.01028	0.00238	0.00372	0.00287
	0.05886	0.01349	0.00159	0.00902	0.00238	0.00446	0.00286
	0.06006	0.01145	0.00161	0.00311	0.0024	0.00834	0.00289
	0.06126	0.01478	0.00162	0.00799	0.00242	0.00679	0.00291
	0.06192	0.01473	0.00050172	0.00798	0.000449174	0.00675	0.00067341
	0.06247	0.01546	0.00164	0.01221	0.00245	0.00324	0.00295
	0.06367	0.01314	0.00167	0.00665	0.00249	0.00649	0.003
	0.06487	0.0129	0.00171	0.0049	0.00255	0.008	0.00307
	0.06608	0.01466	0.00175	0.00685	0.00261	0.00781	0.00314
	0.06728	0.0145	0.00181	0.01139	0.00271	0.0031	0.00326
	0.06848	0.01593	0.00189	0.00992	0.00282	0.00601	0.00339
	0.06968	0.01025	0.00197	0.00788	0.00296	0.00236	0.00355
	0.06982	0.0129	0.000470667	0.00738	0.000421838	0.00552	0.00063204
	0.07771	0.01126	0.000446542	0.00626	0.000400328	0.005	0.000599718
	0.08561	0.01069	0.000423453	0.00544	0.000379499	0.00525	0.000568623
	0.0935	0.01024	0.000404685	0.00543	0.000362775	0.0048	0.000543484
	0.1014	0.00904	0.000387859	0.00491	0.000347867	0.00413	0.000521005
	0.10929	0.00839	0.000373596	0.0043	0.000335089	0.00409	0.000501855
	0.11719	0.00729	0.000361244	0.00496	0.000324527	0.00233	0.000485608
	0.12508	0.00728	0.00035033	0.00482	0.00031467	0.00246	0.000470902
	0.13298	0.00718	0.000339598	0.00453	0.000304928	0.00265	0.000456408
	0.14087	0.0055	0.000329433	0.00393	0.000296055	0.00157	0.000442916
	0.14877	0.00541	0.000320972	0.00446	0.000288504	0.000955882	0.000431576
	0.15667	0.00501	0.000313748	0.00418	0.000282071	0.000831206	0.000421902
	0.16456	0.00455	0.000307197	0.00407	0.000276211	0.000476668	0.000413113
	0.17246	0.00439	0.000300163	0.0041	0.000269958	0.000287471	0.000403702
	0.18035	0.0041	0.000293536	0.00377	0.000264007	0.000328082	0.000394796
	0.18825	0.00419	0.000287375	0.00418	0.000258499	6.9256e-06	0.000386531
	0.19614	0.00386	0.000281714	0.00398	0.000253425	-0.000116756	0.000378929
	0.20404	0.00394	0.000275713	0.0039	0.000247991	3.78762e-05	0.000370834
	0.21193	0.00418	0.000270614	0.00417	0.000243395	1.8474e-05	0.000363968
	0.21983	0.00429	0.000265516	0.00401	0.000238769	0.000283009	0.000357085
	0.22772	0.00405	0.000260559	0.00381	0.000234265	0.000246275	0.000350387
	0.23562	0.0042	0.000256698	0.00346	0.000230735	0.000738532	0.000345156
	0.24351	0.00426	0.00025211	0.00373	0.000226661	0.000529312	0.00033902
	0.25141	0.00421	0.000247924	0.00405	0.000222952	0.000163505	0.000333428
	0.25282	0.00455	0.000521766	0.00336	0.000366719	0.00119	0.000637748
	0.2593	0.00429	0.000244257	0.0034	0.000219544	0.000888719	0.000328422
	0.2607	0.00338	0.000518343	0.00356	0.000365096	-0.000186518	0.000634015
	0.2672	0.00448	0.000240501	0.0038	0.000216224	0.000680996	0.00032341
	0.26857	0.00444	0.000523565	0.00341	0.000368174	0.00103	0.000640057
	0.2751	0.00442	0.0002368	0.00355	0.000212835	0.00086216	0.000318392
	0.27645	0.0044	0.000520976	0.00314	0.000366283	0.00126	0.000636851
	0.28299	0.00451	0.000233437	0.0036	0.000209827	0.000915679	0.000313879
	0.28432	0.00413	0.000500516	0.00315	0.000351994	0.0009738	0.000611895
	0.29089	0.00461	0.000231129	0.00336	0.000207711	0.00125	0.000310748
	0.2922	0.00509	0.000498129	0.00416	0.000350558	0.000928662	0.000609117
	0.29878	0.00439	0.000229417	0.00331	0.000206151	0.00108	0.000308432
	0.30007	0.00566	0.000483757	0.00361	0.00033978	0.00204	0.000591161
	0.30795	0.00486	0.000475221	0.00388	0.000334422	0.000978877	0.000581097
	0.31582	0.00518	0.000471868	0.00348	0.000331508	0.0017	0.000576677
	0.3237	0.00456	0.000470842	0.00329	0.000330971	0.00127	0.00057553
	0.33157	0.00533	0.000458069	0.0036	0.000321897	0.00173	0.000559862
	0.33945	0.00464	0.000456038	0.00319	0.000320502	0.00145	0.000557398
