# Supplementary material for: The in vivo structure of biological membranes and evidence for lipid domains
Source: PLoS Biol. 2017 May 23;15(5):e2002214. doi: 10.1371/journal.pbio.2002214 (PMC5441578; doi:10.1371/journal.pbio.2002214)
Supplement: S5 Data — (XLSX) [file pbio.2002214.s017.xlsx]

## Sheet: S2a
			% D2O
	q		0	10	20	30	35	40	45	50	55	60	65	70	75	80	90	100
	0.00459		7.77107	2.78821	0.62194	2.63879	4.28195	1.29458	7.07376	5.30472	8.2538	6.45938	12.1756	11.0343	16.1979	19.3578	30.1659	37.3597
	0.00592		6.63409	2.36778	0.61228	2.38623	3.64951	1.18605	5.93881	4.91813	6.6329	5.49728	9.80796	8.70923	13.1672	14.9004	23.4541	29.1123
	0.00725		4.85323	1.71822	0.40456	1.90212	2.77783	0.86376	4.46293	4.13535	5.23207	4.18901	7.25398	6.61487	10.0117	11.0289	17.8792	21.3534
	0.00858		3.20915	1.1859	0.43323	1.30542	2.00692	0.67423	3.18603	3.06455	3.74567	3.09754	5.51729	4.8938	7.55576	8.38549	13.1713	15.7248
	0.00991		2.62436	0.97085	0.34844	1.08663	1.79589	0.52831	2.79258	2.34729	3.04844	2.64617	4.67344	4.0189	6.26291	6.85042	10.8317	13.2342
	0.01124		2.04984	0.69455	0.27838	0.85553	1.38078	0.43014	2.18454	1.85968	2.44149	2.00747	3.72031	3.32489	4.79866	5.40551	8.4231	10.5638
	0.01256		1.42818	0.50195	0.20442	0.6487	1.07773	0.36512	1.64148	1.39877	1.86704	1.64011	2.67693	2.47685	3.62631	4.07497	6.3076	7.86233
	0.01389		1.15938	0.41622	0.1757	0.49897	0.85756	0.29534	1.35545	1.08996	1.54337	1.29154	2.19544	1.994	2.99476	3.26738	5.07334	6.4495
	0.01522		0.92384	0.28551	0.18756	0.44211	0.72011	0.24059	1.11131	0.87338	1.20019	1.03851	1.84556	1.63112	2.31637	2.61621	4.11716	5.26907
	0.01655		0.69716	0.30883	0.1488	0.35264	0.55656	0.20091	0.89051	0.69409	0.97212	0.84391	1.44842	1.35765	1.91075	2.13632	3.38326	4.34637
	0.01788		0.57327	0.15928	0.13926	0.30757	0.47853	0.13397	0.71332	0.52698	0.81816	0.66952	1.235	1.07946	1.56107	1.75087	2.70225	3.47445
	0.0192		0.50193	0.16612	0.13003	0.24341	0.40347	0.1398	0.60203	0.49938	0.70453	0.59524	1.02775	0.96978	1.34299	1.46937	2.31056	2.98124
	0.02053		0.40927	0.15615	0.13836	0.21836	0.3558	0.11715	0.50335	0.42577	0.61451	0.49806	0.8841	0.79848	1.12471	1.28052	1.9592	2.52201
	0.02186		0.35535	0.13193	0.0848	0.1948	0.27376	0.09705	0.4468	0.35837	0.50849	0.42559	0.70785	0.67191	0.94364	1.07844	1.63569	2.17447
	0.02319		0.30803	0.12365	0.08557	0.15788	0.26021	0.10253	0.37389	0.31261	0.45687	0.38231	0.65059	0.60272	0.85201	0.96524	1.47713	1.86777
	0.02452		0.28206	0.10263	0.08556	0.15043	0.23001	0.07181	0.3251	0.2608	0.3954	0.29866	0.54292	0.52305	0.73147	0.85813	1.26694	1.6383
	0.02585		0.24021	0.08799	0.06047	0.12682	0.21214	0.05744	0.28913	0.24858	0.34593	0.2799	0.48874	0.45002	0.65015	0.70954	1.12397	1.48505
	0.02717		0.20183	0.09706	0.1034	0.13755	0.20248	0.05215	0.25721	0.2283	0.29328	0.2682	0.44962	0.41493	0.59597	0.66384	0.99696	1.32904
	0.0285		0.17557	0.09371	0.09836	0.09695	0.15823	0.05473	0.22671	0.19332	0.28637	0.2417	0.39611	0.36376	0.5249	0.56729	0.92171	1.17496
	0.02983		0.18395	0.09462	0.07899	0.08882	0.14461	0.0593	0.22495	0.17717	0.24547	0.23055	0.34332	0.33453	0.45232	0.52581	0.7955	1.0564
	0.03116		0.1655	0.05428	0.05664	0.08161	0.13664	0.07691	0.19691	0.16256	0.22366	0.1949	0.31398	0.29403	0.42184	0.48309	0.72919	0.95497
	0.03249		0.12202	0.07421	0.05186	0.08093	0.12323	0.04555	0.17855	0.17197	0.21772	0.17728	0.28729	0.29204	0.40216	0.43323	0.66849	0.87801
	0.03381		0.14244	0.04656	0.08146	0.06896	0.11237	0.03358	0.16537	0.13766	0.1666	0.15697	0.26431	0.25924	0.36255	0.38274	0.62589	0.80015
	0.03514		0.11942	0.03579	0.07542	0.05657	0.10235	0.04816	0.14468	0.12815	0.1592	0.15816	0.24339	0.23102	0.33098	0.34646	0.56157	0.7373
	0.03647		0.1059	0.04468	0.06195	0.05735	0.09121	0.05444	0.13925	0.12494	0.15337	0.15115	0.23918	0.21614	0.29765	0.33651	0.51229	0.68755
	0.0378		0.10945	0.05691	0.06876	0.06131	0.0838	0.03016	0.12136	0.10592	0.13578	0.15059	0.22127	0.20527	0.28031	0.32119	0.4794	0.63188
	0.03913		0.11559	0.04594	0.05953	0.05825	0.10033	0.01871	0.11387	0.09662	0.13727	0.13038	0.19022	0.1898	0.26554	0.28733	0.44841	0.59499
	0.04046		0.10827	0.03724	0.06167	0.04875	0.06971	0.0146	0.10568	0.09857	0.1264	0.10335	0.17014	0.17085	0.24765	0.25571	0.41583	0.55122
	0.04178		0.0824	0.06461	0.06	0.04169	0.06484	0.02368	0.11146	0.09391	0.10577	0.09788	0.16528	0.16576	0.22267	0.24385	0.3809	0.52542
	0.04311		0.09117	0.05925	0.05637	0.04195	0.06339	0.0251	0.09714	0.08092	0.11334	0.10998	0.16116	0.14064	0.21431	0.24328	0.34714	0.48129
	0.04444		0.08565	0.03127	0.05582	0.03607	0.06698	0.03207	0.07848	0.08515	0.09052	0.0908	0.15034	0.13415	0.18945	0.22504	0.31748	0.45124
	0.04577		0.08257	0.04496	0.0654	0.03755	0.0661	0.0247	0.0714	0.08121	0.09844	0.09852	0.13595	0.1242	0.19626	0.20887	0.30689	0.42305
	0.0471		0.08932	0.06535	0.0739	0.01468	0.05669	0.02123	0.07772	0.0603	0.08647	0.07572	0.12823	0.11423	0.15876	0.18498	0.28626	0.3979
	0.04842		0.08221	0.02763	0.06453	0.02144	0.04648	0.02301	0.06647	0.05944	0.092	0.07606	0.10903	0.10776	0.14638	0.17485	0.27007	0.37093
	0.04975		0.07178	0.0262	0.06993	0.01215	0.04471	0.00905	0.06487	0.0622	0.08138	0.08347	0.09678	0.10954	0.15339	0.17628	0.2495	0.32599
	0.05108		0.05456	0.03602	0.07394	0.03682	0.04287	0.02085	0.05198	0.05854	0.07984	0.06274	0.09427	0.09431	0.14749	0.15725	0.24097	0.31811
	0.05241		0.0729	0.03604	0.06269	0.02048	0.05524	0.01376	0.04334	0.04882	0.06429	0.03839	0.09057	0.09804	0.13681	0.15285	0.2122	0.28797
	0.05374		0.07124	0.05036	0.06603	0.03919	0.0417	0.01088	0.04702	0.05666	0.05785	0.05877	0.0828	0.10041	0.11843	0.14214	0.1954	0.27385
	0.05507		0.06623	0.04033	0.05786	0.02228	0.03202	0.02716	0.04113	0.04895	0.05539	0.06164	0.06938	0.08541	0.11618	0.13253	0.17403	0.26272
	0.05639		0.04893	0.03696	0.04981	0.02037	0.03407	0.01071	0.03857	0.042	0.05854	0.04181	0.06535	0.08016	0.10744	0.11757	0.16547	0.25362
	0.05772		0.09036	0.02405	0.0609	0.01872	0.03765	0.01252	0.02839	0.02652	0.03866	0.04528	0.06317	0.08063	0.10186	0.11568	0.15502	0.23525
	0.05905		0.07222	0.02943	0.05369	0.03024	0.03239	0.01467	0.03141	0.0296	0.04024	0.03659	0.06208	0.06939	0.0985	0.09489	0.1484	0.216
	0.06038		0.05972	0.03437	0.07282	0.02812	0.03827	0.02154	0.02961	0.02869	0.04608	0.02774	0.05807	0.06906	0.09196	0.10071	0.13722	0.20196
	0.06142		0.06333	0.04549	0.0628	0.01908	0.03292	0.01275	0.03757	0.04011	0.04885	0.04547	0.06724	0.07315	0.09608	0.10684	0.15111	0.20993
	0.06171		0.06284	0.04735	0.05697	0.015	0.02647	0.01361	0.01784	0.02347	0.03011	0.03983	0.04811	0.05413	0.0862	0.09591	0.13344	0.19335
	0.06303		0.03708	0.03638	0.07876	0.01733	0.03205	0.01174	0.01925	0.03186	0.03631	0.03651	0.04316	0.06323	0.07609	0.08526	0.12638	0.18244
	0.06436		0.03576	0.03776	0.06464	0.01915	0.02756	0.01718	0.02801	0.03057	0.03607	0.02934	0.04306	0.05203	0.07386	0.0748	0.10574	0.16859
	0.06547		0.05391	0.04252	0.06286	0.01572	0.02845	0.01244	0.02603	0.03341	0.0395	0.03543	0.05192	0.06069	0.07841	0.08659	0.1227	0.17418
	0.06569		0.03779	0.05207	0.06367	0.00536	0.02243	0.00807	0.02798	0.02867	0.034	0.02794	0.05345	0.06203	0.06732	0.08192	0.10355	0.16466
	0.06702		0.06385	0.03508	0.06062	0.01492	0.01908	0.00615	0.01863	0.04337	0.03668	0.02636	0.04199	0.04495	0.06947	0.07676	0.09952	0.15189
	0.06835		0.0734	0.04523	0.06329	0.00808	0.02391	-0.00139	0.02315	0.03365	0.02901	0.0213	0.03336	0.03792	0.05941	0.06823	0.10199	0.14553
	0.06952		0.04714	0.03951	0.05799	0.01168	0.02275	0.0102	0.0182	0.02481	0.03065	0.02735	0.04118	0.04597	0.06546	0.07182	0.10052	0.14555
	0.06968		0.05939	0.04957	0.05869	0.00694	0.02795	0.01222	0.01747	0.02474	0.03904	0.02477	0.03696	0.04712	0.0611	0.06588	0.08838	0.13182
	0.071		0.06896	0.04264	0.06334	0.00418	0.01992	0.02414	0.00813	0.03029	0.02488	0.02939	0.03308	0.03093	0.06611	0.05402	0.08616	0.131
	0.07233		0.05846	0.04967	0.07612	0.02361	0.02248	0.02121	0.01907	0.02447	0.02905	0.02159	0.03738	0.04966	0.04412	0.0572	0.08016	0.12687
	0.07357		0.04434	0.03595	0.05866	0.00904	0.01938	0.00638	0.01414	0.02077	0.02444	0.02248	0.02929	0.0436	0.05471	0.05923	0.08071	0.12087
	0.07366		0.0692	0.03398	0.06402	0.01792	0.01502	0.01952	0.00997	0.01534	0.03147	0.02163	0.02614	0.03343	0.04975	0.05345	0.07394	0.11492
	0.07499		0.05086	0.03255	0.05045	0.00554	0.0152	0.00993	0.0137	0.01595	0.00857	0.01353	0.0293	0.03152	0.03362	0.04131	0.06431	0.10687
	0.07632		0.04364	0.04012	0.04732	0.01222	0.01418	0.00205	0.0151	0.01532	0.02017	0.02165	0.02007	0.03241	0.04624	0.04077	0.06472	0.09993
	0.07762		0.03788	0.03587	0.05922	0.00709	0.01736	0.00483	0.00709	0.01794	0.01901	0.01975	0.02368	0.03184	0.04267	0.04718	0.06296	0.1003
	0.07764		0.04265	0.03458	0.06068	0.0002774	0.02152	0.01528	0.00225	0.01861	0.01919	0.02865	0.02343	0.03294	0.04765	0.04615	0.06325	0.10014
	0.07897		0.04734	0.03524	0.05229	0.01266	0.01722	0.01749	0.0113	0.02759	0.01988	0.01508	0.0157	0.03845	0.04029	0.04238	0.05875	0.09049
	0.0803		0.04027	0.03566	0.05499	0.00886	0.01376	0.00812	0.00852	0.01314	0.0247	0.01907	0.01275	0.03943	0.02848	0.03813	0.0492	0.08707
	0.08163		0.03558	0.03331	0.05893	0.00901	0.01119	0.01085	0.00573	0.01691	0.01779	0.0221	0.00974	0.04328	0.03377	0.0285	0.04972	0.07218
	0.08167		0.03667	0.03471	0.05736	0.00778	0.01336	0.0054	0.00537	0.01485	0.01536	0.01561	0.01676	0.02819	0.03515	0.03831	0.05037	0.08335
	0.08296		0.03776	0.02061	0.06941	0.00456	0.01286	0.0067	0.00992	0.01312	0.02136	0.01425	0.01293	0.02356	0.03335	0.03923	0.03869	0.07541
	0.08429		0.03911	0.02243	0.05848	0.00715	0.01642	0.00974	0.00185	0.01434	0.02129	0.02127	0.01408	0.02188	0.03481	0.03898	0.04017	0.07224
	0.08561		0.04747	0.02996	0.0585	0.0126	0.01157	0.01298	0.00751	0.01212	0.01996	0.01769	0.01159	0.01796	0.02796	0.02713	0.03635	0.06929
	0.08573		0.03303	0.03635	0.05716	0.00523	0.01203	0.003	0.00108	0.01169	0.01199	0.01372	0.01395	0.02169	0.0301	0.0309	0.03893	0.06995
	0.08694		0.0387	0.04383	0.05352	0.0006694	0.00541	0.0082	0.00955	0.01644	0.02102	0.01311	0.00537	0.02593	0.02876	0.02803	0.03633	0.05855
	0.08827		0.02941	0.0385	0.05399	0.00715	0.016	0.00564	0.00586	0.01609	0.01127	0.01556	0.01186	0.02347	0.03129	0.02918	0.03596	0.05548
	0.0896		0.04454	0.04068	0.05562	0.00802	0.01646	0.0122	-0.00408	0.00473	0.01111	0.00955	0.01736	0.02314	0.02065	0.03138	0.02933	0.05124
	0.08978		0.02999	0.03548	0.05872	0.00321	0.01133	0.00611	-0.00115	0.01171	0.00986	0.01079	0.00849	0.0186	0.02318	0.02484	0.02993	0.05639
	0.09093		0.04631	0.04378	0.05231	-0.0004286	0.01719	0.0152	-0.00671	0.01016	0.01288	0.01771	0.01219	0.01479	0.01785	0.02106	0.01865	0.0519
	0.09225		0.03377	0.03781	0.05497	-0.0006516	0.01283	0.01267	-0.00127	0.0152	0.01603	0.02254	0.00938	0.0115	0.0203	0.02457	0.02486	0.04918
	0.09358		0.02938	0.0338	0.0466	0.00123	0.00866	0.01038	0.00516	0.01285	0.00688	0.02179	0.0005179	0.00778	0.0197	0.02662	0.02726	0.04328
	0.09383		0.03073	0.03117	0.05589	0.00223	0.00911	0.00328	-0.00251	0.0092	0.00567	0.00746	0.00428	0.01322	0.01994	0.0203	0.0221	0.04492
	0.09491		0.04102	0.03182	0.05563	0.0039	0.01276	0.00394	-0.0022	0.01132	-4.27e-05	0.00629	0.00916	0.01039	0.01017	0.02533	0.02373	0.03835
	0.09624		0.03528	0.03779	0.059	0.00273	0.01208	0.01424	-0.00247	0.01207	0.002	0.01284	0.0105	0.01156	0.01737	0.01262	0.02223	0.03686
	0.09757		0.03251	0.02404	0.06117	-0.0008876	0.00584	0.01253	-0.00342	0.00757	-1.87e-05	0.002	-0.00257	0.01708	0.01477	0.01668	0.01379	0.03306
	0.09788		0.0281	0.03452	0.05961	0.00201	0.00705	0.00395	-0.00449	0.00981	0.00392	0.00625	0.00194	0.01093	0.01467	0.01584	0.01667	0.03556
	0.0989		0.02185	0.02255	0.05635	-0.00292	0.009	0.00755	0.00534	0.00956	0.00293	0.00722	0.00419	0.01024	0.02182	0.01301	0.00947	0.03247
	0.10022		0.0231	0.03616	0.05844	0.0031	0.00579	0.01159	-0.00726	0.0049	0.00162	0.00392	-0.00235	0.01173	0.00973	0.01214	0.00978	0.02805
	0.10155		0.02669	0.03309	0.0576	0.00121	0.00468	0.01203	-0.01019	0.00284	-0.00198	0.0003391	-0.00334	0.0053	0.00696	0.00904	0.00368	0.02521
	0.10193		0.02838	0.03574	0.05886	0.0002204	0.00368	0.00573	-0.01118	0.0007723	-0.00447	-0.00256	-0.00722	0.01009	0.00379	0.00518	0.0002801	0.02699
	0.10288		0.02648	0.03638	0.05673	-0.0005746	0.00169	0.00863	-0.0124	0.0005533	-0.00554	-0.00281	-0.01014	0.01139	0.0005883	0.00354	-0.0035	0.02311
	0.10421		0.01492	0.0365	0.0584	-0.0004846	0.0005575	-0.00392	-0.0123	-0.0002467	-0.00536	-0.00496	-0.01064	0.00347	0.0005413	0.0004033	-0.00772	0.01701
	0.10554		0.02376	0.03504	0.05719	0.0006464	0.0013	-0.00488	-0.01796	-0.00266	-0.00992	-0.00519	-0.01238	0.00639	-0.00187	-0.00151	-0.01006	0.01611
	0.10598		0.02275	0.03593	0.05397	-0.00209	0.0001795	0.00331	-0.01837	-0.00452	-0.00916	-0.00565	-0.01374	0.00697	-0.00491	-0.00278	-0.0137	0.01979
	0.10687		0.02675	0.0369	0.05538	-0.0004766	0.0005545	0.0001797	-0.01791	-0.00425	-0.00987	-0.00721	-0.01443	0.00795	-0.00507	-0.00518	-0.01497	0.01774
	0.10819		0.02146	0.03471	0.0562	-0.0016	-0.00187	-0.00312	-0.01871	-0.00508	-0.0107	-0.00911	-0.01556	0.00303	-0.00587	-0.00514	-0.01732	0.0144
	0.10952		0.01661	0.03378	0.05576	-0.00244	-0.00271	0.0004737	-0.01955	-0.00627	-0.00998	-0.01153	-0.01699	0.00811	-0.00577	-0.00704	-0.01847	0.01103
	0.11003		0.02303	0.03362	0.05639	-0.00126	-0.00218	0.00528	-0.02032	-0.00601	-0.01148	-0.00882	-0.01724	0.00301	-0.00719	-0.0072	-0.02016	0.01257
	0.11085		0.01748	0.0338	0.05649	-0.0026	-0.00293	-0.00536	-0.02161	-0.00751	-0.01243	-0.01061	-0.01822	0.00382	-0.0098	-0.00904	-0.02157	0.00582
	0.11218		0.01574	0.03295	0.05568	-0.00347	-0.00357	-0.01076	-0.02218	-0.0069	-0.01368	-0.01138	-0.01914	-0.0048	-0.00994	-0.01034	-0.02269	0.00954
	0.11351		0.00916	0.03106	0.05634	-0.00171	-0.00332	-0.005	-0.02219	-0.00854	-0.01519	-0.01083	-0.02074	-0.0008051	-0.01034	-0.01166	-0.02435	0.00641
	0.11408		0.02289	0.03259	0.05573	-0.00297	-0.00405	0.00511	-0.02417	-0.00851	-0.0144	-0.01228	-0.01871	0.00309	-0.01178	-0.01114	-0.02561	0.00708
	0.11483		0.01267	0.03102	0.05603	-0.00328	-0.00533	0.00111	-0.02405	-0.01013	-0.01605	-0.01279	-0.0215	-0.0005061	-0.01212	-0.01197	-0.02581	-0.001
	0.11616		0.02728	0.03025	0.05451	-0.0034	-0.0061	-0.00136	-0.02447	-0.01028	-0.01626	-0.01236	-0.02246	0.0002939	-0.01267	-0.01244	-0.02718	-0.00266
	0.11749		0.01275	0.03195	0.05601	-0.00384	-0.00465	0.00135	-0.02597	-0.01101	-0.01546	-0.0135	-0.02103	0.00151	-0.01371	-0.01264	-0.02826	-0.00099569
	0.11813		0.02365	0.03064	0.05391	-0.00502	-0.0053	0.00392	-0.02526	-0.0111	-0.01668	-0.01503	-0.02359	0.0003139	-0.01405	-0.01412	-0.02755	0.00234
	0.11882		0.01121	0.02935	0.05216	-0.00503	-0.00641	-0.0003053	-0.02662	-0.01061	-0.01692	-0.01585	-0.02323	0.00142	-0.01346	-0.01428	-0.02851	-0.00114
	0.12015		0.01455	0.03084	0.05319	-0.00432	-0.00703	-0.00417	-0.02542	-0.01206	-0.01753	-0.01528	-0.02491	0.00369	-0.01401	-0.01492	-0.02945	-0.00327
	0.12148		0.02212	0.02854	0.05266	-0.00479	-0.00691	0.00329	-0.0265	-0.01188	-0.01684	-0.01536	-0.02411	-0.00832	-0.01528	-0.01548	-0.02943	-0.00369
	0.12218		0.0214	0.02808	0.05121	-0.00673	-0.00679	0.00417	-0.02563	-0.01303	-0.01762	-0.01583	-0.02515	-0.00153	-0.01463	-0.01538	-0.03065	-0.00159
	0.1228		0.0011	0.02677	0.05053	-0.00747	-0.0083	-0.00426	-0.02822	-0.01403	-0.01924	-0.01584	-0.0251	-0.00504	-0.01647	-0.01562	-0.03164	-0.00736
	0.12413		0.00601	0.02613	0.04948	-0.00663	-0.00692	-0.00832	-0.02809	-0.01437	-0.02054	-0.01641	-0.0261	-0.0004151	-0.01565	-0.01652	-0.03156	-0.00839
	0.12546		-0.00314	0.02612	0.04839	-0.00873	-0.00797	-0.00307	-0.02801	-0.01372	-0.01907	-0.01671	-0.02584	-0.00509	-0.01732	-0.01784	-0.03183	-0.00699
	0.12623		0.02151	0.02328	0.04643	-0.00805	-0.00856	0.00325	-0.02759	-0.01429	-0.01965	-0.01728	-0.02745	-0.0034	-0.01701	-0.0172	-0.03143	-0.00595
	0.12679		-0.00379	0.02417	0.04788	-0.00981	-0.00998	-0.00566	-0.02833	-0.01468	-0.01995	-0.01771	-0.02634	-0.00694	-0.01724	-0.01797	-0.03214	-0.00831
	0.12812		0.00816	0.02152	0.04627	-0.00991	-0.01002	-4.73e-05	-0.02927	-0.01643	-0.02039	-0.01776	-0.02594	-0.00231	-0.01662	-0.01794	-0.03244	-0.01166
	0.12944		0.01991	0.0212	0.04654	-0.01001	-0.01087	-0.00718	-0.03	-0.01681	-0.02161	-0.01852	-0.0276	-0.0033	-0.01807	-0.01834	-0.03339	-0.00952
	0.13029		0.02124	0.02127	0.04552	-0.01133	-0.01012	0.00467	-0.02998	-0.01694	-0.02044	-0.02006	-0.02839	-0.00407	-0.01867	-0.01889	-0.03287	-0.00996
	0.13077		0.00816	0.02025	0.04418	-0.0119	-0.00982	-0.00932	-0.02942	-0.01693	-0.02157	-0.01883	-0.02746	-0.01246	-0.01877	-0.01836	-0.03333	-0.0125
	0.13434		0.02355	0.01912	0.04483	-0.0118	-0.01201	0.00369	-0.02957	-0.01644	-0.02228	-0.01978	-0.02917	-0.00333	-0.01895	-0.01922	-0.03399	-0.01293
	0.13839		0.02043	0.0181	0.04359	-0.01293	-0.01307	0.0028	-0.02952	-0.01677	-0.02141	-0.01965	-0.02759	-0.00491	-0.01946	-0.01933	-0.03433	-0.01539
	0.14244		0.02114	0.01625	0.04177	-0.01337	-0.01212	0.00364	-0.03076	-0.0175	-0.02282	-0.01972	-0.0299	-0.00631	-0.02091	-0.01979	-0.03406	-0.01727
	0.14649		0.01747	0.01544	0.04268	-0.01425	-0.013	0.00244	-0.03092	-0.01757	-0.02364	-0.01998	-0.02917	-0.00549	-0.02109	-0.02007	-0.03449	-0.01991
	0.15054		0.01816	0.01503	0.04224	-0.01329	-0.01313	0.00169	-0.03094	-0.01922	-0.02348	-0.0205	-0.02992	-0.00798	-0.02087	-0.02001	-0.03453	-0.02152
	0.15459		0.01528	0.01341	0.04199	-0.0146	-0.01412	0.0023	-0.0318	-0.01816	-0.02341	-0.02151	-0.02999	-0.00965	-0.02073	-0.02068	-0.03482	-0.02377
	0.15864		0.01452	0.01273	0.03886	-0.01507	-0.01503	0.00292	-0.03206	-0.01842	-0.02467	-0.02233	-0.03023	-0.00839	-0.02157	-0.0213	-0.0352	-0.02502
	0.16269		0.01482	0.01145	0.03921	-0.01507	-0.01503	0.00206	-0.03283	-0.01972	-0.02517	-0.02236	-0.03027	-0.01115	-0.02179	-0.02091	-0.03493	-0.02666
	0.16674		0.01418	0.01143	0.03911	-0.01706	-0.01575	0.00123	-0.03336	-0.02048	-0.02613	-0.02256	-0.03133	-0.00971	-0.02129	-0.02208	-0.03529	-0.02814
	0.17079		0.0156	0.01186	0.03839	-0.01734	-0.01606	-0.00107	-0.03312	-0.02129	-0.02477	-0.02236	-0.03151	-0.01017	-0.02228	-0.0212	-0.03641	-0.02851
	0.17485		0.01615	0.00781	0.03668	-0.01566	-0.01672	0.0002207	-0.03438	-0.02066	-0.02559	-0.02288	-0.03162	-0.01071	-0.02159	-0.02158	-0.03609	-0.0295
	0.1789		0.01414	0.00961	0.03668	-0.01803	-0.01679	5.7e-06	-0.03503	-0.02162	-0.02634	-0.02287	-0.03302	-0.01261	-0.02376	-0.0226	-0.03617	-0.03014
	0.18295		0.01236	0.00804	0.03488	-0.01894	-0.01718	-0.00101	-0.03483	-0.02204	-0.02585	-0.02465	-0.03247	-0.01294	-0.02332	-0.02228	-0.03707	-0.03096
	0.187		0.01032	0.00638	0.03434	-0.0203	-0.01835	-0.0006923	-0.03541	-0.02321	-0.02767	-0.02454	-0.03365	-0.01103	-0.02378	-0.02306	-0.03704	-0.03172
	0.19105		0.00851	0.00573	0.03377	-0.02007	-0.01907	-0.00266	-0.03614	-0.02238	-0.02664	-0.0258	-0.03258	-0.01313	-0.02295	-0.02335	-0.03642	-0.03236
	0.1951		0.00823	0.00397	0.03217	-0.02097	-0.01887	-0.00301	-0.03674	-0.02352	-0.02857	-0.02581	-0.03348	-0.01276	-0.02389	-0.02316	-0.03699	-0.03278
	0.19915		0.00879	0.00471	0.03256	-0.02204	-0.01989	-0.00204	-0.03786	-0.02408	-0.02827	-0.02566	-0.03445	-0.01384	-0.02484	-0.0233	-0.03788	-0.03386
	0.2032		0.00669	0.0012	0.02988	-0.02236	-0.01905	-0.00316	-0.03753	-0.02469	-0.02936	-0.02685	-0.03512	-0.01489	-0.02437	-0.02364	-0.03725	-0.03388
	0.20725		0.0058	0.000106	0.02835	-0.02341	-0.02072	-0.00497	-0.03795	-0.02588	-0.02983	-0.02797	-0.03528	-0.01471	-0.0256	-0.02448	-0.03832	-0.03454
	0.2113		0.00286	-0.00116	0.02823	-0.02392	-0.0214	-0.00418	-0.03943	-0.02547	-0.03044	-0.0288	-0.03502	-0.01682	-0.02651	-0.02519	-0.0383	-0.03514
	0.21535		0.00508	-0.00413	0.0268	-0.0245	-0.02306	-0.00591	-0.0406	-0.02767	-0.0309	-0.02933	-0.03656	-0.0157	-0.02616	-0.02569	-0.03831	-0.03491
	0.2194		0.00246	-0.00478	0.02483	-0.0264	-0.02362	-0.0062	-0.04002	-0.028	-0.03243	-0.0302	-0.03667	-0.01533	-0.027	-0.02592	-0.03891	-0.03592
	0.22346		-0.000254	-0.00897	0.0235	-0.02864	-0.02419	-0.00729	-0.04082	-0.02899	-0.03253	-0.03112	-0.03748	-0.01514	-0.02784	-0.02699	-0.03922	-0.03577
	0.22751		0.00156	-0.00832	0.02092	-0.02779	-0.02631	-0.0072	-0.0416	-0.02922	-0.03353	-0.03167	-0.0376	-0.01774	-0.02832	-0.02743	-0.03933	-0.03617
	0.23156		-0.00211	-0.0119	0.01942	-0.03035	-0.02715	-0.00678	-0.04484	-0.03149	-0.03448	-0.03306	-0.03875	-0.01832	-0.02871	-0.02812	-0.04045	-0.03671
	0.23561		-0.00131	-0.01308	0.01767	-0.03156	-0.02786	-0.00894	-0.04445	-0.03153	-0.03576	-0.03313	-0.04004	-0.01809	-0.02888	-0.02793	-0.04037	-0.0371
	0.23966		-0.00403	-0.01581	0.0162	-0.03279	-0.02876	-0.00905	-0.04574	-0.03276	-0.03626	-0.03356	-0.04081	-0.01758	-0.02929	-0.02821	-0.04056	-0.0376
	0.24371		-0.00645	-0.01682	0.01514	-0.03441	-0.03008	-0.00968	-0.04594	-0.03388	-0.0369	-0.03483	-0.04157	-0.01833	-0.03043	-0.02941	-0.04061	-0.03762
	0.24776		-0.00569	-0.01954	0.01311	-0.03558	-0.03177	-0.01029	-0.04684	-0.03524	-0.03738	-0.03574	-0.04131	-0.01926	-0.03187	-0.0296	-0.04124	-0.03777
	0.25181		-0.00645	-0.02176	0.01089	-0.03693	-0.03318	-0.01139	-0.04733	-0.03681	-0.0375	-0.03715	-0.04365	-0.01902	-0.0308	-0.03032	-0.04134	-0.0375
	0.25586		-0.00902	-0.0249	0.00998	-0.039	-0.03324	-0.01149	-0.04879	-0.03642	-0.03921	-0.03795	-0.0428	-0.02009	-0.03191	-0.03029	-0.04194	-0.03823
	0.25991		-0.00945	-0.02524	0.0085	-0.0394	-0.03323	-0.01171	-0.04939	-0.03646	-0.04043	-0.03806	-0.04312	-0.01968	-0.03279	-0.03049	-0.04244	-0.03852
	0.26397		-0.00934	-0.02859	0.00802	-0.04121	-0.03409	-0.01294	-0.05005	-0.03816	-0.03959	-0.03962	-0.0447	-0.02099	-0.03323	-0.03177	-0.04206	-0.03856
	0.26802		-0.00983	-0.03085	0.00503	-0.04215	-0.03632	-0.01412	-0.05061	-0.03993	-0.04109	-0.04082	-0.04477	-0.02098	-0.03387	-0.03168	-0.04262	-0.03867
	0.27207		-0.01039	-0.03263	0.00474	-0.04322	-0.037	-0.01433	-0.05164	-0.03956	-0.04156	-0.04089	-0.04567	-0.02182	-0.03479	-0.03273	-0.04331	-0.03847
	0.27612		-0.01446	-0.03468	0.00315	-0.04483	-0.03752	-0.0162	-0.05311	-0.04096	-0.04232	-0.04129	-0.04637	-0.02094	-0.03457	-0.03272	-0.04333	-0.03924
	0.28017		-0.0148	-0.03837	0.00207	-0.046	-0.03876	-0.01604	-0.05285	-0.04183	-0.0427	-0.04267	-0.04731	-0.02138	-0.03488	-0.03341	-0.04373	-0.03963
	0.28422		-0.01704	-0.04026	-0.0003568	-0.04711	-0.04006	-0.01811	-0.05416	-0.04297	-0.04493	-0.04281	-0.04835	-0.02277	-0.03537	-0.03495	-0.04458	-0.03933
	0.28827		-0.01802	-0.04202	-0.00224	-0.04888	-0.04171	-0.01772	-0.05567	-0.04252	-0.04461	-0.04419	-0.04922	-0.02187	-0.03751	-0.03535	-0.0444	-0.03959
	0.29232		-0.02039	-0.04469	-0.00412	-0.0512	-0.0421	-0.01908	-0.05648	-0.04432	-0.04703	-0.04599	-0.04955	-0.02416	-0.03732	-0.03578	-0.04459	-0.04038
	0.29637		-0.02026	-0.04486	-0.00651	-0.05218	-0.04463	-0.01872	-0.05712	-0.04619	-0.04583	-0.04653	-0.04846	-0.02381	-0.03748	-0.03649	-0.04516	-0.03982
	0.30042		-0.0225	-0.04719	-0.00676	-0.05317	-0.04611	-0.01993	-0.05788	-0.04683	-0.04824	-0.0474	-0.05136	-0.02504	-0.03773	-0.03643	-0.04506	-0.04033
	0.30447		-0.02461	-0.05411	-0.01042	-0.05496	-0.04739	-0.02053	-0.06033	-0.05067	-0.04813	-0.04909	-0.052	-0.02456	-0.03914	-0.03759	-0.04553	-0.04057
	0.30852		-0.02862	-0.05283	-0.01407	-0.05596	-0.04787	-0.02249	-0.06114	-0.04909	-0.04826	-0.04922	-0.05172	-0.02519	-0.03913	-0.03728	-0.04597	-0.04085
	0.31258		-0.02903	-0.05578	-0.01092	-0.05875	-0.04833	-0.02445	-0.06182	-0.04936	-0.05054	-0.05065	-0.05325	-0.02699	-0.03983	-0.03711	-0.04668	-0.04095
	0.31663		-0.02919	-0.05568	-0.01333	-0.05979	-0.05084	-0.02518	-0.06266	-0.05098	-0.05105	-0.04865	-0.05148	-0.02755	-0.04066	-0.0385	-0.04725	-0.04116
	0.32068		-0.03361	-0.05829	-0.01784	-0.05989	-0.05025	-0.0268	-0.06335	-0.05347	-0.05244	-0.05207	-0.05534	-0.02722	-0.04154	-0.0393	-0.04689	-0.04118
	0.32473		-0.03523	-0.06362	-0.01705	-0.06198	-0.05115	-0.02853	-0.06479	-0.05553	-0.05418	-0.05259	-0.05436	-0.02741	-0.0404	-0.04029	-0.04616	-0.04121
	0.32878		-0.03858	-0.06101	-0.01928	-0.06491	-0.05284	-0.03132	-0.06498	-0.05405	-0.05522	-0.05157	-0.05578	-0.03035	-0.04095	-0.04057	-0.04697	-0.04174
	0.33283		-0.04184	-0.07097	-0.02337	-0.06856	-0.05779	-0.03237	-0.06813	-0.05677	-0.05656	-0.05413	-0.05917	-0.02935	-0.04355	-0.04295	-0.04762	-0.04175
	0.33688		-0.04466	-0.03911	0.00472	-0.05183	-0.03724	-0.03299	-0.05623	-0.03631	-0.04412	-0.04029	-0.04624	-0.03085	-0.03524	-0.03569	-0.04345	-0.04173
	0.34093		-0.04756	-0.03751	0.00452	-0.04492	-0.04035	-0.03539	-0.05143	-0.038	-0.04245	-0.03787	-0.04623	-0.03129	-0.03389	-0.03396	-0.04284	-0.0425
	0.34498		-0.05122	-0.03725	0.00118	-0.04948	-0.03924	-0.03649	-0.05181	-0.04066	-0.04259	-0.03695	-0.04653	-0.03255	-0.03367	-0.0346	-0.04129	-0.04232
	0.34903		-0.05359	-0.03598	0.00691	-0.04318	-0.03576	-0.03875	-0.05959	-0.04466	-0.04272	-0.03147	-0.04705	-0.03288	-0.03524	-0.03542	-0.04026	-0.04281
	0.35308		-0.05708	-0.03889	-0.0006478	-0.04731	-0.03751	-0.04046	-0.05345	-0.03724	-0.04255	-0.04107	-0.04686	-0.03443	-0.03832	-0.03474	-0.04204	-0.04293
	0.35714		-0.06	-0.04624	-0.00192	-0.04799	-0.04151	-0.04178	-0.05761	-0.04121	-0.04523	-0.04216	-0.0512	-0.03507	-0.03676	-0.03302	-0.04318	-0.04271
	0.36119		-0.06185	-0.04592	-0.01069	-0.04976	-0.04623	-0.0435	-0.0491	-0.04446	-0.04309	-0.04641	-0.04992	-0.03575	-0.03403	-0.03059	-0.04304	-0.04293
	0.36524		-0.0648	-0.05249	-0.0097	-0.05701	-0.04165	-0.04352	-0.05687	-0.04133	-0.04986	-0.04471	-0.04635	-0.03594	-0.03721	-0.03353	-0.04589	-0.04281
	0.36929		-0.0657	-0.05699	-0.01582	-0.05982	-0.0508	-0.04689	-0.0613	-0.04838	-0.04883	-0.04938	-0.05135	-0.03701	-0.03549	-0.03691	-0.04444	-0.043
	0.37334		-0.07156	-0.04879	-0.00433	-0.05556	-0.04532	-0.04936	-0.059	-0.04733	-0.05101	-0.04119	-0.05251	-0.03812	-0.03272	-0.03307	-0.04513	-0.04345
	0.37739		-0.0712	-0.06873	-0.02423	-0.06182	-0.05242	-0.05016	-0.06223	-0.05323	-0.05095	-0.04887	-0.05232	-0.03755	-0.04175	-0.03502	-0.04442	-0.04369
	0.38144		-0.07722	-0.0701	-0.0154	-0.06073	-0.04543	-0.05116	-0.06046	-0.0513	-0.05343	-0.04842	-0.05131	-0.04019	-0.03751	-0.04017	-0.04588	-0.04386
	0.38549		-0.07824	-0.06448	-0.02597	-0.06688	-0.05279	-0.05356	-0.06374	-0.05221	-0.05506	-0.05148	-0.05247	-0.03955	-0.04311	-0.0393	-0.04404	-0.04342
	0.38954		-0.08215	-0.07645	-0.02387	-0.06677	-0.05393	-0.05609	-0.06838	-0.05572	-0.05278	-0.05508	-0.05732	-0.04172	-0.04399	-0.03928	-0.04607	-0.04386
	0.39359		-0.08471	-0.08334	-0.02807	-0.07578	-0.05874	-0.05625	-0.06572	-0.05796	-0.05601	-0.05698	-0.0575	-0.04258	-0.04199	-0.03699	-0.04769	-0.04386
	0.39765		-0.08926	-0.08616	-0.03326	-0.07337	-0.06114	-0.06013	-0.07161	-0.05537	-0.05688	-0.05591	-0.05815	-0.04283	-0.04407	-0.04128	-0.04658	-0.04409
	0.4017		-0.0935	-0.07969	-0.02084	-0.07	-0.05715	-0.06249	-0.06965	-0.04779	-0.05691	-0.05368	-0.054	-0.04369	-0.0416	-0.03616	-0.04432	-0.04401

## Sheet: S2b
			% D2O
	q		0	20	35	45	55	65	75	80	85	90	95	100
	0.00987		11.9077	6.41903	3.76514	11.9077	1.43362	0.72772	0.19954	0.14011	0.1626	0.24723	0.51426	0.8132
	0.01127		8.41874	4.62113	2.70879	8.41874	1.07983	0.5463	0.17769	0.12451	0.12968	0.18685	0.35101	0.58204
	0.01267		6.35013	3.47449	2.03307	6.35013	0.8124	0.40941	0.13644	0.08709	0.10048	0.14331	0.25961	0.44365
	0.01406		5.0507	2.79733	1.62372	5.0507	0.6425	0.32955	0.11726	0.08395	0.0848	0.11673	0.20499	0.34482
	0.01546		4.2098	2.31439	1.35409	4.2098	0.52412	0.28403	0.09064	0.0688	0.06406	0.09952	0.17714	0.28119
	0.01686		3.5089	1.9414	1.13387	3.5089	0.42897	0.2229	0.07542	0.0591	0.05875	0.07833	0.14407	0.21697
	0.01826		3.004	1.6304	0.98055	3.004	0.37069	0.20723	0.06836	0.06398	0.04751	0.06851	0.1168	0.19685
	0.01965		2.63394	1.45868	0.85098	2.63394	0.32207	0.1705	0.06658	0.03891	0.04586	0.05661	0.09721	0.15976
	0.02105		2.30806	1.28752	0.73453	2.30806	0.2916	0.15782	0.06425	0.0378	0.04617	0.05722	0.08678	0.14075
	0.02245		2.05538	1.13724	0.6653	2.05538	0.26802	0.15015	0.05593	0.03359	0.03658	0.04116	0.07455	0.12069
	0.02384		1.84078	1.02105	0.59055	1.84078	0.23846	0.13495	0.04937	0.03821	0.03073	0.04145	0.06947	0.10096
	0.02524		1.64205	0.90587	0.53117	1.64205	0.19978	0.13569	0.04798	0.03211	0.02482	0.03391	0.05481	0.09044
	0.02664		1.47881	0.82405	0.49126	1.47881	0.19296	0.10787	0.04738	0.02938	0.02808	0.03423	0.04514	0.08317
	0.02803		1.34292	0.7448	0.44112	1.34292	0.18269	0.1001	0.04218	0.02873	0.02015	0.02905	0.04846	0.07842
	0.02943		1.2341	0.69051	0.40581	1.2341	0.16402	0.09529	0.04188	0.0325	0.02566	0.02226	0.0456	0.07088
	0.03083		1.13508	0.61596	0.36814	1.13508	0.14578	0.09019	0.03509	0.02236	0.02441	0.02265	0.03874	0.06145
	0.03222		1.02926	0.56883	0.33363	1.02926	0.14106	0.07948	0.02905	0.02805	0.01978	0.01764	0.03254	0.0536
	0.03362		0.9566	0.51645	0.31627	0.9566	0.13012	0.07592	0.02506	0.01796	0.01734	0.01909	0.03266	0.05218
	0.03502		0.88308	0.48972	0.29279	0.88308	0.1158	0.06973	0.0326	0.02042	0.01476	0.01404	0.03024	0.04386
	0.03641		0.82751	0.44829	0.26566	0.82751	0.10339	0.06085	0.02228	0.0114	0.01469	0.01851	0.02688	0.04029
	0.03781		0.74228	0.41499	0.24982	0.74228	0.09372	0.0599	0.02615	0.01958	0.01317	0.01487	0.0225	0.04291
	0.03921		0.69493	0.3942	0.23388	0.69493	0.08773	0.06226	0.02899	0.02205	0.01651	0.01379	0.02265	0.03616
	0.0406		0.6515	0.34316	0.21642	0.6515	0.09221	0.05622	0.02492	0.01035	0.01243	0.01071	0.02116	0.03356
	0.042		0.60593	0.3372	0.20199	0.60593	0.07269	0.06118	0.02156	0.01163	0.01059	0.0087	0.01466	0.0333
	0.0434		0.55945	0.31071	0.19019	0.55945	0.06675	0.04714	0.02044	0.01702	0.0102	0.01307	0.0175	0.02489
	0.04479		0.53191	0.28686	0.17354	0.53191	0.06658	0.04795	0.02369	0.01372	0.01243	0.01096	0.01592	0.02485
	0.04619		0.49836	0.27726	0.16344	0.49836	0.06478	0.04718	0.01665	0.00932	0.00987	0.01097	0.01481	0.02748
	0.04759		0.48408	0.25794	0.15641	0.48408	0.06213	0.04395	0.01832	0.01461	0.00912	0.00851	0.01182	0.02402
	0.04898		0.44671	0.24845	0.14543	0.44671	0.05471	0.04283	0.01575	0.01263	0.01104	0.0114	0.01368	0.02067
	0.05038		0.40494	0.24012	0.14132	0.40494	0.04683	0.04477	0.01763	0.01111	0.01034	0.00655	0.01142	0.01663
	0.05178		0.40076	0.22014	0.13237	0.40076	0.05342	0.04789	0.01422	0.01022	0.01062	0.01231	0.01322	0.02208
	0.05317		0.38529	0.21891	0.13133	0.38529	0.04756	0.03999	0.01117	0.01143	0.00982	0.01317	0.00761	0.01503
	0.05457		0.36048	0.19665	0.11794	0.36048	0.04526	0.0265	0.01524	0.01194	0.01223	0.00204	0.01015	0.0155
	0.05597		0.33696	0.19439	0.12319	0.33696	0.04629	0.03502	0.01877	0.00673	0.00893	0.00475	0.0064	0.01726
	0.05736		0.32874	0.18221	0.10867	0.32874	0.03552	0.04099	0.0168	0.0092	0.00429	0.0044	0.00568	0.01953
	0.05876		0.30312	0.1682	0.10205	0.30312	0.03447	0.03523	0.01469	0.01006	0.00432	0.00735	0.00974	0.01456
	0.06016		0.29781	0.16045	0.09611	0.29781	0.03493	0.03356	0.02034	0.01007	0.00448	0.0066	0.00916	0.01301
	0.06155		0.28104	0.14948	0.10694	0.28104	0.02444	0.0273	0.01606	0.00838	0.000920936	0.00534	0.0057	0.01488
	0.06295		0.26764	0.15143	0.10068	0.26764	0.04032	0.03443	0.01309	0.00756	0.00882	0.00535	0.00589	0.01175
	0.06435		0.25443	0.14264	0.09032	0.25443	0.02901	0.03211	0.0112	0.00637	0.00647	0.00379	0.008	0.00813
	0.06574		0.24874	0.12464	0.08907	0.24874	0.02461	0.02912	0.00782	0.00716	0.00883	0.00311	0.0053	0.01079
	0.06714		0.23087	0.14264	0.09041	0.23087	0.02222	0.03362	0.0069	0.00604	0.00183	0.00675	0.00665	0.00841
	0.06854		0.23314	0.12199	0.08785	0.23314	0.02606	0.02862	0.01653	0.00463	0.00569	0.00678	0.00571	0.01164
	0.06993		0.22859	0.11515	0.07734	0.22859	0.02842	0.02752	0.01298	0.00762	0.00723	0.00798	0.00578	0.00994
	0.07133		0.20739	0.12493	0.07097	0.20739	0.02517	0.02125	0.01036	0.00842	0.00298	0.00458	0.00557	0.00917
	0.07273		0.20155	0.11267	0.07344	0.20155	0.02471	0.0188	0.00806	0.00747	0.00557	0.00225	0.00568	0.01201
	0.07412		0.19201	0.11653	0.07087	0.19201	0.01676	0.02757	0.01247	0.0045	0.00654	0.00329	0.00405	0.00945

## Sheet: S2c
			% D2O
	q		0	20	35	45	55	65	75	80	85	90	95	100
	0.00987		6.10077	3.36071	2.12774	1.39835	0.83998	0.54306	0.54959	0.63857	0.84647	1.06643	1.3474	1.67098
	0.01127		4.46664	2.47291	1.60378	1.03433	0.63833	0.43029	0.41802	0.48599	0.64759	0.80729	1.0073	1.25422
	0.01267		3.41305	1.91268	1.22705	0.8054	0.50575	0.35432	0.34005	0.37846	0.50377	0.63113	0.77288	0.98077
	0.01406		2.70959	1.48073	0.97642	0.64514	0.41737	0.28732	0.28982	0.31623	0.40756	0.50722	0.6213	0.77109
	0.01546		2.18779	1.23661	0.807	0.54548	0.35188	0.2587	0.23363	0.26825	0.33733	0.4135	0.51468	0.63378
	0.01686		1.82671	1.02835	0.68207	0.45071	0.30281	0.21995	0.19318	0.22311	0.27229	0.3381	0.41895	0.50782
	0.01826		1.54622	0.86505	0.58585	0.40943	0.2843	0.2026	0.17897	0.19969	0.23407	0.28858	0.34441	0.43115
	0.01965		1.36455	0.76275	0.51774	0.37977	0.23857	0.19283	0.16001	0.17058	0.20113	0.24177	0.29156	0.363
	0.02105		1.19915	0.69369	0.46898	0.3262	0.2312	0.17109	0.14434	0.15512	0.18129	0.21152	0.2556	0.31402
	0.02245		1.09129	0.63658	0.4288	0.31642	0.21663	0.15683	0.13061	0.13689	0.15937	0.18785	0.22395	0.27232
	0.02384		0.98097	0.58067	0.40358	0.29253	0.20231	0.15435	0.12191	0.11875	0.1349	0.16769	0.19949	0.23365
	0.02524		0.90238	0.53044	0.36071	0.27751	0.17825	0.14129	0.10871	0.11524	0.11982	0.14433	0.16866	0.20373
	0.02664		0.8164	0.46931	0.34149	0.26174	0.1824	0.1344	0.10155	0.0986	0.1098	0.13012	0.14414	0.18604
	0.02803		0.73834	0.4379	0.3126	0.23194	0.16418	0.12347	0.09286	0.08826	0.10252	0.11109	0.13605	0.16626
	0.02943		0.6978	0.41	0.29004	0.21923	0.15406	0.1061	0.08368	0.08552	0.09787	0.10258	0.12334	0.14766
	0.03083		0.62385	0.37444	0.28014	0.20412	0.14231	0.10404	0.08616	0.07881	0.08898	0.09015	0.10506	0.13177
	0.03222		0.59291	0.36073	0.24587	0.1879	0.1402	0.09474	0.07181	0.08083	0.07688	0.08466	0.097	0.12053
	0.03362		0.55362	0.33473	0.25152	0.18602	0.13878	0.10064	0.06787	0.06431	0.06732	0.07946	0.09181	0.111
	0.03502		0.51071	0.31549	0.21722	0.17659	0.11471	0.09057	0.06616	0.06738	0.0606	0.07244	0.08398	0.09821
	0.03641		0.47843	0.28803	0.20963	0.16183	0.11321	0.07887	0.05362	0.05255	0.05456	0.0638	0.07319	0.09401
	0.03781		0.45259	0.27238	0.20189	0.14369	0.1021	0.08423	0.05463	0.05301	0.0556	0.05297	0.0655	0.08502
	0.03921		0.43067	0.25649	0.18296	0.13576	0.09853	0.0782	0.04827	0.05135	0.05018	0.05417	0.06196	0.08011
	0.0406		0.39083	0.24123	0.17686	0.13228	0.09989	0.07138	0.03924	0.03826	0.0499	0.04616	0.06054	0.06993
	0.042		0.37918	0.22474	0.1611	0.11831	0.08547	0.07111	0.04051	0.04021	0.03884	0.04483	0.0545	0.06796
	0.0434		0.34483	0.21206	0.15979	0.11163	0.08317	0.05865	0.03706	0.0426	0.03684	0.04702	0.05158	0.05955
	0.04479		0.31969	0.19518	0.14651	0.11386	0.08263	0.0612	0.03847	0.04052	0.042	0.04141	0.0426	0.05682
	0.04619		0.32058	0.19274	0.14362	0.10872	0.0704	0.05817	0.03668	0.03021	0.03575	0.04148	0.0416	0.05297
	0.04759		0.30036	0.18372	0.12725	0.11272	0.08235	0.05734	0.03673	0.03095	0.03455	0.03601	0.03844	0.05105
	0.04898		0.27826	0.16365	0.12046	0.08885	0.06979	0.05008	0.02797	0.02823	0.03591	0.03608	0.03815	0.04714
	0.05038		0.26252	0.16536	0.11795	0.08655	0.05824	0.06199	0.03327	0.03045	0.03174	0.03089	0.03386	0.04564
	0.05178		0.2617	0.15435	0.11203	0.09515	0.05655	0.05491	0.02698	0.02644	0.02931	0.02676	0.03554	0.04511
	0.05317		0.24045	0.14435	0.10521	0.08281	0.05626	0.04645	0.02529	0.02159	0.03017	0.02802	0.02761	0.04002
	0.05457		0.23128	0.13687	0.09039	0.07952	0.06174	0.0419	0.02558	0.02384	0.02498	0.01997	0.02985	0.03682
	0.05597		0.22758	0.14794	0.09437	0.07499	0.04792	0.04063	0.02584	0.01814	0.02524	0.02007	0.02782	0.03789
	0.05736		0.20944	0.12656	0.08999	0.06642	0.05232	0.04699	0.02588	0.02362	0.01945	0.02116	0.02027	0.03724
	0.05876		0.19329	0.11629	0.0912	0.06542	0.04795	0.03913	0.02439	0.0196	0.0198	0.0177	0.02373	0.03463
	0.06016		0.19834	0.11373	0.07337	0.05753	0.04542	0.03456	0.02248	0.0198	0.01971	0.01948	0.02482	0.03077
	0.06155		0.17606	0.11499	0.08598	0.0637	0.03863	0.03502	0.01907	0.01474	0.01605	0.02166	0.01833	0.02851
	0.06295		0.16931	0.108	0.08365	0.05605	0.0512	0.03541	0.01514	0.02376	0.01985	0.01992	0.02147	0.02626
	0.06435		0.16619	0.09563	0.0784	0.05446	0.04202	0.03449	0.01941	0.01866	0.01481	0.01718	0.01773	0.02297
	0.06574		0.16273	0.08322	0.06796	0.05563	0.03785	0.03117	0.01384	0.0168	0.01658	0.01365	0.01622	0.02459
	0.06714		0.14205	0.09487	0.07758	0.04941	0.03036	0.03391	0.01436	0.01586	0.01501	0.01482	0.01324	0.02093
	0.06854		0.1404	0.0932	0.07591	0.04495	0.03842	0.03381	0.01657	0.01302	0.01551	0.01298	0.01422	0.02641
	0.06993		0.14048	0.07903	0.05903	0.05014	0.03788	0.0331	0.0163	0.01334	0.01267	0.017	0.0161	0.02351
	0.07133		0.12906	0.08692	0.05993	0.04647	0.03375	0.02045	0.01174	0.01887	0.00956	0.0126	0.01381	0.02051
	0.07273		0.12722	0.07925	0.05837	0.04373	0.0338	0.03659	0.01114	0.01471	0.01439	0.01343	0.01454	0.01948
	0.07412		0.12778	0.08431	0.05321	0.04185	0.0261	0.02826	0.01812	0.01107	0.01534	0.01484	0.01402	0.0194
