# Supplementary material for: The in vivo structure of biological membranes and evidence for lipid domains
Source: PLoS Biol. 2017 May 23;15(5):e2002214. doi: 10.1371/journal.pbio.2002214 (PMC5441578; doi:10.1371/journal.pbio.2002214)
Supplement: S6 Data — (XLSX) [file pbio.2002214.s018.xlsx]

## Sheet: Fig S5
			OD	err
		YusL+BSA	0.854	0.066
		YusL+ BSA+ No Glucose	0.014	0.001
		YusL+BSA+	0.006	0.001
		YusL+BSA+	0.517	0.118

## Sheet: Fig S6a
			Offline Measurement				Irradiated Cells
		Time ( min)	OD at 600 nm			Time ( min)	OD at 600 nm
		1	1			1	1
		11	0.99467			240	0.95763
		21	0.98577			1440	0.4661
		31	0.97818
		41	0.97205
		51	0.96672
		61	0.96161
		71	0.95702
		81	0.95322
		91	0.94994
		101	0.9476
		111	0.94527
		121	0.94301
		131	0.94125
		141	0.93972
		151	0.93848
		161	0.93702
		171	0.93512
		181	0.9333
		191	0.93177
		201	0.92994
		211	0.92826
		221	0.92688
		231	0.92542
		241	0.92374
		251	0.92206
		261	0.92038
		271	0.91951
		281	0.91827
		291	0.91746
		301	0.91608
		311	0.91527
		321	0.91403
		331	0.91272
		341	0.91126
		351	0.9098
		361	0.90878
		371	0.90674
		381	0.90535
		391	0.90301
		401	0.90053
		411	0.89834
		421	0.89703
		431	0.89594
		441	0.89455
		451	0.89309
		461	0.89083
		471	0.88864
		481	0.88616
		491	0.88368
		501	0.88046
		511	0.87747
		521	0.87441
		531	0.87105
		541	0.86828
		551	0.86412
		561	0.86113
		571	0.85755
		581	0.85405
		591	0.85003
		601	0.84631
		611	0.84259
		621	0.83909
		631	0.83471
		641	0.83084
		651	0.82719
		661	0.82347
		671	0.8196
		681	0.8153
		691	0.81165
		701	0.80749
		711	0.80362
		721	0.79968
		731	0.79537
		741	0.79158
		751	0.78793
		761	0.78399
		771	0.7799
		781	0.7764
		791	0.77224
		801	0.76837
		811	0.7648
		821	0.761
		831	0.7575
		841	0.75414
		851	0.75071
		861	0.74699
		871	0.74349
		881	0.73977
		891	0.73619
		901	0.73305
		911	0.72933
		921	0.72597
		931	0.72247
		941	0.71889
		951	0.71524
		961	0.71196
		971	0.7086
		981	0.70539
		991	0.70233
		1001	0.69868
		1011	0.69561
		1021	0.69233
		1031	0.6889
		1041	0.68554
		1051	0.68233
		1061	0.67898
		1071	0.67576
		1081	0.67255
		1091	0.66963
		1101	0.66642
		1111	0.66321
		1121	0.66051
		1131	0.65767
		1141	0.65504
		1151	0.65176
		1161	0.6492
		1171	0.64635
		1181	0.64336
		1191	0.64081
		1201	0.63789
		1211	0.63526
		1221	0.6322
		1231	0.6295
		1241	0.62665
		1251	0.6241
		1261	0.62125
		1271	0.6187
		1281	0.61622
		1291	0.61352
		1301	0.61089
		1311	0.60848
		1321	0.60578
		1331	0.6033
		1341	0.60082
		1351	0.59834
		1361	0.59585
		1371	0.59374
		1381	0.59104
		1391	0.58892
		1401	0.58651
		1411	0.58411
		1421	0.5817
		1431	0.57936

## Sheet: Fig S6b
			Cell Density Cells / ml	St Dev
		0 h	6080000000	145000000					Hemocytometer Counts and Calculations
		4 h	6110000000	941000000							0 hr	4 hr	24 hr
		24 h	3680000000	345000000						dilution	Count
											243	251	158
										0.01	249	260	130
											248	252	147
											241	193	131
											245	299	155
											233	211	162
											243.167	244.333	147.167
											5.81091	37.6386	13.8191
											6.07917e+09	6.10833e+09	3.67917e+09
											1.45273e+08	9.40966e+08	3.45477e+08

## Sheet: Fig S6c
			Live Ratio	St Dev
		0 h	0.9468	0.00891
		4 h	0.9785	0.00687
		24 h	0.89594	0.00761				ImageJ results ans statistics
										0	hr			4	hr				24 hr
										Green Counts	Red Counts	Ratio		Green Counts	Red Counts	Ratio			Green Counts	Red Counts	Ratio
								1		808	58	0.933025		864	13	0.985177			1308	163	0.889191
								2		904	54	0.943633		894	19	0.979189			1217	155	0.887026
								3		943	65	0.935516		832	27	0.968568			1228	135	0.900954
								4		811	40	0.952996		1025	19	0.981801			1184	137	0.896291
								5		892	50	0.946921		980	18	0.981964			1249	165	0.88331
								6		774	46	0.943902		890	19	0.979098			1212	127	0.905153
								7		699	34	0.953615		822	29	0.965922			1223	138	0.898604
								8		714	37	0.950732		794	17	0.979038			1203	131	0.901799
								9		688	28	0.960894		828	12	0.985714			1112	122	0.901135
												Live Ratio	Error			Live Ratio	Error
										0 Hr	Hr	0.946804	0.00890547
										4 Hr	Hr	0.978497	0.00686912
										24 Hr	Hr	0.89594	0.0076082

## Sheet: Fig S7a
	GCMS chromatogram versus time out of culture
		T0		T4hr		T24hr
		11.504	345	11.504	0	11.504	0
		11.51	0	11.51	0	11.51	0
		11.516	0	11.516	158	11.516	0
		11.521	177	11.521	0	11.521	0
		11.527	0	11.527	159	11.527	0
		11.533	0	11.533	357	11.533	0
		11.539	158	11.539	0	11.538	0
		11.544	0	11.544	171	11.544	229
		11.55	0	11.55	0	11.55	0
		11.556	173	11.556	0	11.556	0
		11.561	181	11.561	154	11.561	155
		11.567	0	11.567	328	11.567	0
		11.573	217	11.573	0	11.573	0
		11.579	0	11.579	0	11.579	0
		11.584	0	11.584	0	11.584	0
		11.59	0	11.59	170	11.59	0
		11.596	0	11.596	0	11.596	0
		11.601	0	11.601	0	11.601	0
		11.607	0	11.607	0	11.607	0
		11.613	0	11.613	0	11.613	0
		11.619	0	11.619	0	11.619	0
		11.624	0	11.624	0	11.624	0
		11.63	0	11.63	0	11.63	0
		11.636	0	11.636	0	11.636	0
		11.642	236	11.642	0	11.641	0
		11.647	226	11.647	221	11.647	0
		11.653	375	11.653	447	11.653	168
		11.659	633	11.659	598	11.659	0
		11.664	452	11.664	527	11.664	238
		11.67	548	11.67	480	11.67	189
		11.676	500	11.676	473	11.676	205
		11.682	309	11.682	157	11.682	166
		11.687	178	11.687	192	11.687	0
		11.693	169	11.693	0	11.693	0
		11.699	0	11.699	0	11.699	0
		11.704	163	11.704	0	11.704	159
		11.71	156	11.71	0	11.71	0
		11.716	204	11.716	172	11.716	0
		11.722	0	11.722	164	11.722	0
		11.727	0	11.727	0	11.727	0
		11.733	0	11.733	0	11.733	0
		11.739	0	11.739	0	11.739	0
		11.745	0	11.745	184	11.744	0
		11.75	0	11.75	162	11.75	169
		11.756	398	11.756	0	11.756	418
		11.762	0	11.762	190	11.762	346
		11.767	206	11.767	156	11.767	164
		11.773	161	11.773	335	11.773	0
		11.779	563	11.779	217	11.779	0
		11.785	180	11.785	0	11.785	0
		11.79	462	11.79	162	11.79	297
		11.796	0	11.796	164	11.796	0
		11.802	325	11.802	393	11.802	0
		11.807	734	11.807	518	11.807	0
		11.813	907	11.813	923	11.813	0
		11.819	1200	11.819	875	11.819	0
		11.825	1174	11.825	894	11.825	0
		11.83	905	11.83	1295	11.83	0
		11.836	948	11.836	769	11.836	0
		11.842	767	11.842	491	11.842	0
		11.848	168	11.848	457	11.847	0
		11.853	161	11.853	376	11.853	0
		11.859	272	11.859	192	11.859	0
		11.865	197	11.865	0	11.865	0
		11.87	0	11.87	165	11.87	160
		11.876	0	11.876	0	11.876	0
		11.882	0	11.882	0	11.882	0
		11.888	0	11.888	0	11.888	0
		11.893	0	11.893	0	11.893	166
		11.899	0	11.899	0	11.899	156
		11.905	399	11.905	725	11.905	0
		11.91	1059	11.91	1273	11.91	0
		11.916	2175	11.916	1365	11.916	0
		11.922	2298	11.922	1725	11.922	0
		11.928	1800	11.928	2267	11.928	0
		11.933	1527	11.933	1359	11.933	0
		11.939	1059	11.939	698	11.939	0
		11.945	686	11.945	502	11.945	183
		11.951	311	11.951	0	11.95	0
		11.956	786	11.956	475	11.956	0
		11.962	349	11.962	367	11.962	0
		11.968	0	11.968	223	11.968	0
		11.973	155	11.973	0	11.973	0
		11.979	0	11.979	0	11.979	0
		11.985	0	11.985	0	11.985	0
		11.991	0	11.991	227	11.991	0
		11.996	0	11.996	201	11.996	0
		12.002	0	12.002	0	12.002	0
		12.008	0	12.008	0	12.008	0
		12.013	0	12.013	0	12.013	0
		12.019	0	12.019	175	12.019	0
		12.025	180	12.025	0	12.025	0
		12.031	211	12.031	167	12.031	0
		12.036	339	12.036	724	12.036	198
		12.042	678	12.042	474	12.042	0
		12.048	199	12.048	380	12.048	0
		12.054	522	12.054	157	12.053	0
		12.059	181	12.059	0	12.059	0
		12.065	0	12.065	0	12.065	0
		12.071	0	12.071	0	12.071	0
		12.076	0	12.076	0	12.076	0
		12.082	0	12.082	0	12.082	158
		12.088	158	12.088	169	12.088	0
		12.094	163	12.094	339	12.094	0
		12.099	0	12.099	0	12.099	165
		12.105	162	12.105	0	12.105	0
		12.111	0	12.111	0	12.111	0
		12.116	0	12.116	0	12.116	0
		12.122	421	12.122	0	12.122	0
		12.128	172	12.128	0	12.128	0
		12.134	0	12.134	0	12.134	0
		12.139	0	12.139	534	12.139	0
		12.145	205	12.145	0	12.145	0
		12.151	185	12.151	235	12.151	0
		12.157	432	12.157	180	12.156	0
		12.162	0	12.162	0	12.162	0
		12.168	0	12.168	164	12.168	0
		12.174	328	12.174	0	12.174	0
		12.179	188	12.179	0	12.179	0
		12.185	0	12.185	0	12.185	0
		12.191	367	12.191	267	12.191	0
		12.197	0	12.197	185	12.196	0
		12.202	198	12.202	178	12.202	0
		12.208	0	12.208	0	12.208	0
		12.214	0	12.214	0	12.214	0
		12.219	188	12.219	0	12.219	0
		12.225	0	12.225	164	12.225	0
		12.231	0	12.231	0	12.231	0
		12.237	163	12.237	164	12.237	170
		12.242	0	12.242	367	12.242	0
		12.248	361	12.248	541	12.248	157
		12.254	439	12.254	489	12.254	0
		12.26	727	12.26	688	12.259	0
		12.265	648	12.265	463	12.265	162
		12.271	476	12.271	393	12.271	0
		12.277	339	12.277	231	12.277	0
		12.282	0	12.282	265	12.282	0
		12.288	0	12.288	0	12.288	0
		12.294	0	12.294	253	12.294	0
		12.3	0	12.3	0	12.299	0
		12.305	158	12.305	0	12.305	235
		12.311	163	12.311	0	12.311	0
		12.317	0	12.317	184	12.317	181
		12.322	169	12.322	0	12.322	0
		12.328	0	12.328	0	12.328	0
		12.334	172	12.334	0	12.334	0
		12.34	0	12.34	200	12.34	0
		12.345	0	12.345	171	12.345	184
		12.351	0	12.351	0	12.351	0
		12.357	0	12.357	0	12.357	204
		12.363	0	12.362	0	12.362	0
		12.368	168	12.368	0	12.368	0
		12.374	0	12.374	0	12.374	181
		12.38	159	12.38	0	12.38	0
		12.385	213	12.385	0	12.385	173
		12.391	790	12.391	172	12.391	181
		12.397	406	12.397	248	12.397	0
		12.403	366	12.403	225	12.402	247
		12.408	0	12.408	166	12.408	191
		12.414	257	12.414	201	12.414	0
		12.42	2001	12.42	2203	12.42	0
		12.425	7145	12.425	7011	12.425	463
		12.431	21613	12.431	20275	12.431	1063
		12.437	52492	12.437	58132	12.437	4178
		12.443	116230	12.443	123608	12.443	7023
		12.448	197152	12.448	200405	12.448	11413
		12.454	268983	12.454	267493	12.454	14148
		12.46	291136	12.46	284178	12.46	14159
		12.465	260429	12.465	243029	12.465	11773
		12.471	192148	12.471	182438	12.471	7557
		12.477	116578	12.477	120635	12.477	4640
		12.483	69034	12.483	67079	12.483	2186
		12.488	35517	12.488	35634	12.488	1648
		12.494	15257	12.494	17125	12.494	513
		12.5	6845	12.5	6853	12.5	0
		12.506	2957	12.506	2978	12.505	214
		12.511	2175	12.511	1816	12.511	0
		12.517	1013	12.517	781	12.517	0
		12.523	888	12.523	676	12.523	0
		12.528	508	12.528	455	12.528	0
		12.534	187	12.534	183	12.534	0
		12.54	317	12.54	600	12.54	0
		12.546	0	12.546	313	12.546	0
		12.551	0	12.551	434	12.551	0
		12.557	0	12.557	196	12.557	168
		12.563	335	12.563	192	12.563	199
		12.568	0	12.568	0	12.568	235
		12.574	0	12.574	0	12.574	0
		12.58	0	12.58	0	12.58	0
		12.586	0	12.586	0	12.586	0
		12.591	0	12.591	183	12.591	0
		12.597	173	12.597	167	12.597	175
		12.603	203	12.603	0	12.603	164
		12.609	0	12.609	0	12.608	0
		12.614	0	12.614	0	12.614	0
		12.62	0	12.62	0	12.62	0
		12.626	205	12.626	216	12.626	0
		12.631	0	12.631	427	12.631	0
		12.637	170	12.637	0	12.637	0
		12.643	187	12.643	0	12.643	183
		12.649	159	12.649	234	12.649	0
		12.654	203	12.654	0	12.654	208
		12.66	0	12.66	170	12.66	0
		12.666	184	12.666	186	12.666	0
		12.671	0	12.671	0	12.671	0
		12.677	0	12.677	165	12.677	0
		12.683	200	12.683	0	12.683	0
		12.689	0	12.689	188	12.689	0
		12.694	0	12.694	0	12.694	0
		12.7	555	12.7	0	12.7	0
		12.706	183	12.706	162	12.706	151
		12.712	0	12.712	0	12.711	164
		12.717	1046	12.717	1285	12.717	0
		12.723	3623	12.723	2219	12.723	343
		12.729	12084	12.729	9428	12.729	611
		12.734	32695	12.734	27971	12.734	1736
		12.74	74967	12.74	65655	12.74	3563
		12.746	132799	12.746	123319	12.746	6913
		12.752	181563	12.752	182332	12.752	9277
		12.757	206389	12.757	205338	12.757	9365
		12.763	176443	12.763	181469	12.763	7466
		12.769	123804	12.769	131097	12.769	5413
		12.774	68248	12.774	73303	12.774	2169
		12.78	30972	12.78	32503	12.78	775
		12.786	10218	12.786	11685	12.786	339
		12.792	5064	12.792	4383	12.792	235
		12.797	1057	12.797	1755	12.797	0
		12.803	1249	12.803	769	12.803	0
		12.809	508	12.809	472	12.809	0
		12.815	0	12.815	569	12.814	0
		12.82	335	12.82	369	12.82	269
		12.826	196	12.826	297	12.826	0
		12.832	202	12.832	0	12.832	185
		12.837	206	12.837	343	12.837	199
		12.843	331	12.843	561	12.843	0
		12.849	0	12.849	169	12.849	0
		12.855	0	12.855	488	12.855	0
		12.86	0	12.86	0	12.86	151
		12.866	0	12.866	0	12.866	164
		12.872	0	12.872	0	12.872	0
		12.877	0	12.877	0	12.877	0
		12.883	0	12.883	0	12.883	0
		12.889	199	12.889	162	12.889	0
		12.895	0	12.895	0	12.895	0
		12.9	0	12.9	0	12.9	0
		12.906	0	12.906	0	12.906	0
		12.912	0	12.912	0	12.912	0
		12.918	157	12.918	387	12.917	0
		12.923	198	12.923	163	12.923	0
		12.929	316	12.929	0	12.929	0
		12.935	0	12.935	0	12.935	0
		12.94	161	12.94	0	12.94	0
		12.946	0	12.946	0	12.946	0
		12.952	0	12.952	0	12.952	0
		12.958	0	12.958	0	12.958	0
		12.963	0	12.963	0	12.963	0
		12.969	0	12.969	0	12.969	0
		12.975	0	12.975	0	12.975	0
		12.98	0	12.98	162	12.98	0
		12.986	0	12.986	0	12.986	0
		12.992	0	12.992	0	12.992	0
		12.998	0	12.998	0	12.998	164
		13.003	0	13.003	153	13.003	0
		13.009	0	13.009	0	13.009	174
		13.015	0	13.015	0	13.015	194
		13.021	0	13.021	0	13.02	0
		13.026	181	13.026	0	13.026	0
		13.032	327	13.032	179	13.032	0
		13.038	0	13.038	0	13.038	171
		13.043	0	13.043	0	13.043	0
		13.049	168	13.049	184	13.049	0
		13.055	0	13.055	162	13.055	0
		13.061	0	13.061	0	13.061	161
		13.066	186	13.066	218	13.066	0
		13.072	0	13.072	0	13.072	0
		13.078	164	13.078	0	13.078	217
		13.083	0	13.083	0	13.083	0
		13.089	181	13.089	0	13.089	157
		13.095	0	13.095	0	13.095	0
		13.101	0	13.101	217	13.101	0
		13.106	0	13.106	0	13.106	0
		13.112	0	13.112	0	13.112	0
		13.118	0	13.118	0	13.118	0
		13.124	0	13.124	0	13.123	0
		13.129	0	13.129	0	13.129	0
		13.135	0	13.135	0	13.135	0
		13.141	166	13.141	0	13.141	0
		13.146	0	13.146	178	13.146	0
		13.152	0	13.152	0	13.152	163
		13.158	0	13.158	0	13.158	0
		13.164	0	13.164	0	13.164	0
		13.169	0	13.169	180	13.169	0
		13.175	376	13.175	343	13.175	175
		13.181	408	13.181	255	13.181	255
		13.186	0	13.186	0	13.186	453
		13.192	165	13.192	239	13.192	158
		13.198	169	13.198	233	13.198	314
		13.204	210	13.204	305	13.204	434
		13.209	261	13.209	182	13.209	0
		13.215	0	13.215	0	13.215	0
		13.221	0	13.221	0	13.221	0
		13.227	0	13.227	0	13.226	165
		13.232	0	13.232	0	13.232	0
		13.238	0	13.238	0	13.238	187
		13.244	0	13.244	0	13.244	205
		13.249	0	13.249	0	13.249	0
		13.255	0	13.255	0	13.255	0
		13.261	0	13.261	0	13.261	0
		13.267	0	13.267	0	13.267	0
		13.272	0	13.272	161	13.272	0
		13.278	0	13.278	275	13.278	0
		13.284	171	13.284	0	13.284	0
		13.289	257	13.289	0	13.289	0
		13.295	0	13.295	0	13.295	0
		13.301	0	13.301	231	13.301	0
		13.307	0	13.307	0	13.307	0
		13.312	0	13.312	0	13.312	0
		13.318	0	13.318	0	13.318	0
		13.324	0	13.324	0	13.324	0
		13.33	0	13.33	0	13.329	0
		13.335	0	13.335	0	13.335	0
		13.341	0	13.341	0	13.341	0
		13.347	0	13.347	159	13.347	0
		13.352	0	13.352	0	13.352	0
		13.358	0	13.358	0	13.358	153
		13.364	0	13.364	0	13.364	0
		13.37	152	13.37	0	13.369	0
		13.375	0	13.375	155	13.375	0
		13.381	0	13.381	0	13.381	0
		13.387	0	13.387	0	13.387	162
		13.392	0	13.392	183	13.392	0
		13.398	0	13.398	0	13.398	0
		13.404	0	13.404	0	13.404	0
		13.41	0	13.41	0	13.41	0
		13.415	0	13.415	0	13.415	0
		13.421	0	13.421	0	13.421	0
		13.427	0	13.427	0	13.427	0
		13.433	0	13.433	0	13.432	0
		13.438	0	13.438	0	13.438	0
		13.444	186	13.444	0	13.444	0
		13.45	0	13.45	0	13.45	162
		13.455	0	13.455	0	13.455	0
		13.461	0	13.461	0	13.461	0
		13.467	402	13.467	0	13.467	0
		13.473	0	13.473	234	13.472	188
		13.478	166	13.478	0	13.478	0
		13.484	0	13.484	0	13.484	0
		13.49	0	13.49	151	13.49	0
		13.495	0	13.495	0	13.495	0
		13.501	158	13.501	0	13.501	0
		13.507	0	13.507	163	13.507	0
		13.513	173	13.513	0	13.513	0
		13.518	0	13.518	0	13.518	0
		13.524	0	13.524	0	13.524	0
		13.53	0	13.53	331	13.53	196
		13.536	0	13.536	294	13.535	0
		13.541	0	13.541	0	13.541	0
		13.547	0	13.547	0	13.547	0
		13.553	0	13.553	0	13.553	0
		13.558	0	13.558	170	13.558	0
		13.564	0	13.564	0	13.564	0
		13.57	0	13.57	0	13.57	0
		13.576	0	13.576	0	13.575	0
		13.581	0	13.581	0	13.581	0
		13.587	0	13.587	203	13.587	163
		13.593	0	13.593	0	13.593	0
		13.598	0	13.598	0	13.598	0
		13.604	0	13.604	0	13.604	0
		13.61	0	13.61	183	13.61	203
		13.616	0	13.616	0	13.616	0
		13.621	0	13.621	161	13.621	0
		13.627	0	13.627	0	13.627	179
		13.633	0	13.633	0	13.633	189
		13.639	206	13.638	0	13.638	0
		13.644	169	13.644	0	13.644	152
		13.65	0	13.65	0	13.65	0
		13.656	0	13.656	0	13.656	0
		13.661	0	13.661	0	13.661	0
		13.667	154	13.667	0	13.667	0
		13.673	0	13.673	191	13.673	0
		13.679	196	13.679	0	13.678	0
		13.684	0	13.684	151	13.684	156
		13.69	0	13.69	0	13.69	0
		13.696	0	13.696	0	13.696	0
		13.701	0	13.701	0	13.701	0
		13.707	0	13.707	0	13.707	0
		13.713	0	13.713	0	13.713	162
		13.719	0	13.719	0	13.719	0
		13.724	193	13.724	157	13.724	0
		13.73	0	13.73	0	13.73	0
		13.736	0	13.736	205	13.736	0
		13.741	0	13.741	0	13.741	0
		13.747	0	13.747	0	13.747	169
		13.753	0	13.753	0	13.753	0
		13.759	0	13.759	0	13.759	0
		13.764	0	13.764	0	13.764	0
		13.77	0	13.77	191	13.77	176
		13.776	0	13.776	153	13.776	0
		13.782	0	13.782	176	13.781	0
		13.787	0	13.787	191	13.787	0
		13.793	0	13.793	0	13.793	0
		13.799	0	13.799	0	13.799	0
		13.804	0	13.804	159	13.804	0
		13.81	0	13.81	0	13.81	0
		13.816	0	13.816	0	13.816	0
		13.822	0	13.822	0	13.822	0
		13.827	0	13.827	247	13.827	0
		13.833	0	13.833	0	13.833	0
		13.839	0	13.839	0	13.839	193
		13.844	0	13.844	0	13.844	0
		13.85	0	13.85	0	13.85	0
		13.856	0	13.856	0	13.856	0
		13.862	0	13.862	154	13.862	206
		13.867	204	13.867	205	13.867	0
		13.873	308	13.873	187	13.873	0
		13.879	309	13.879	0	13.879	0
		13.885	170	13.885	264	13.884	160
		13.89	249	13.89	358	13.89	245
		13.896	298	13.896	192	13.896	0
		13.902	0	13.902	0	13.902	0
		13.907	0	13.907	0	13.907	154
		13.913	0	13.913	0	13.913	0
		13.919	0	13.919	0	13.919	0
		13.925	0	13.925	0	13.925	0
		13.93	260	13.93	0	13.93	178
		13.936	0	13.936	0	13.936	175
		13.942	0	13.942	150	13.942	0
		13.947	0	13.947	301	13.947	0
		13.953	0	13.953	0	13.953	0
		13.959	0	13.959	0	13.959	0
		13.965	0	13.965	151	13.965	187
		13.97	0	13.97	0	13.97	161
		13.976	0	13.976	0	13.976	0
		13.982	0	13.982	174	13.982	0
		13.988	0	13.988	176	13.987	0
		13.993	0	13.993	168	13.993	0
		13.999	0	13.999	178	13.999	151
		14.005	392	14.005	0	14.005	160
		14.01	0	14.01	0	14.01	0
		14.016	195	14.016	0	14.016	0
		14.022	0	14.022	0	14.022	0
		14.028	0	14.028	0	14.028	163
		14.033	0	14.033	209	14.033	184
		14.039	161	14.039	151	14.039	240
		14.045	0	14.045	0	14.045	219
		14.05	0	14.05	260	14.05	445
		14.056	0	14.056	159	14.056	0
		14.062	0	14.062	0	14.062	200
		14.068	0	14.068	0	14.068	0
		14.073	206	14.073	0	14.073	160
		14.079	0	14.079	160	14.079	201
		14.085	0	14.085	162	14.085	0
		14.091	0	14.091	0	14.09	174
		14.096	0	14.096	159	14.096	0
		14.102	0	14.102	0	14.102	0
		14.108	0	14.108	0	14.108	0
		14.113	0	14.113	159	14.113	0
		14.119	0	14.119	168	14.119	0
		14.125	154	14.125	0	14.125	0
		14.131	172	14.131	0	14.131	0
		14.136	198	14.136	152	14.136	0
		14.142	0	14.142	0	14.142	0
		14.148	168	14.148	0	14.148	0
		14.153	0	14.153	218	14.153	0
		14.159	0	14.159	154	14.159	0
		14.165	0	14.165	0	14.165	0
		14.171	0	14.171	0	14.171	0
		14.176	0	14.176	0	14.176	0
		14.182	0	14.182	0	14.182	159
		14.188	0	14.188	0	14.188	189
		14.194	0	14.194	0	14.193	0
		14.199	174	14.199	159	14.199	0
		14.205	0	14.205	0	14.205	0
		14.211	0	14.211	0	14.211	0
		14.216	181	14.216	0	14.216	0
		14.222	0	14.222	0	14.222	0
		14.228	237	14.228	170	14.228	0
		14.234	851	14.234	1070	14.234	180
		14.239	3033	14.239	3032	14.239	0
		14.245	9041	14.245	8968	14.245	720
		14.251	22393	14.251	23143	14.251	2106
		14.256	46269	14.256	45672	14.256	3536
		14.262	80372	14.262	76678	14.262	4708
		14.268	114052	14.268	117078	14.268	5941
		14.274	136620	14.274	132330	14.274	6497
		14.279	134835	14.279	127757	14.279	4543
		14.285	109442	14.285	102197	14.285	4371
		14.291	76189	14.291	73260	14.291	2704
		14.297	46635	14.297	46834	14.296	1060
		14.302	23647	14.302	22390	14.302	490
		14.308	11359	14.308	13446	14.308	0
		14.314	5717	14.314	6141	14.314	0
		14.319	2624	14.319	2809	14.319	181
		14.325	1395	14.325	1606	14.325	0
		14.331	787	14.331	981	14.331	159
		14.337	768	14.337	435	14.337	0
		14.342	560	14.342	476	14.342	181
		14.348	392	14.348	368	14.348	0
		14.354	216	14.354	196	14.354	181
		14.359	178	14.359	188	14.359	0
		14.365	154	14.365	591	14.365	0
		14.371	338	14.371	168	14.371	180
		14.377	0	14.377	0	14.377	182
		14.382	0	14.382	198	14.382	188
		14.388	164	14.388	0	14.388	0
		14.394	0	14.394	0	14.394	168
		14.4	154	14.4	0	14.399	0
		14.405	0	14.405	0	14.405	0
		14.411	0	14.411	0	14.411	0
		14.417	0	14.417	0	14.417	0
		14.422	213	14.422	0	14.422	0
		14.428	170	14.428	162	14.428	174
		14.434	196	14.434	0	14.434	185
		14.44	0	14.44	162	14.44	303
		14.445	0	14.445	0	14.445	0
		14.451	168	14.451	0	14.451	0
		14.457	157	14.457	0	14.457	0
		14.462	0	14.462	0	14.462	0
		14.468	199	14.468	0	14.468	157
		14.474	155	14.474	0	14.474	0
		14.48	203	14.48	0	14.48	0
		14.485	0	14.485	0	14.485	197
		14.491	0	14.491	0	14.491	0
		14.497	0	14.497	0	14.497	0
		14.503	0	14.503	0	14.502	201
		14.508	0	14.508	0	14.508	0
		14.514	0	14.514	0	14.514	0
		14.52	0	14.52	0	14.52	0
		14.525	0	14.525	0	14.525	0
		14.531	0	14.531	0	14.531	0
		14.537	0	14.537	0	14.537	184
		14.543	202	14.543	0	14.543	0
		14.548	0	14.548	162	14.548	0
		14.554	0	14.554	0	14.554	0
		14.56	0	14.56	0	14.56	0
		14.565	0	14.565	0	14.565	0
		14.571	0	14.571	0	14.571	0
		14.577	0	14.577	0	14.577	0
		14.583	0	14.583	0	14.583	0
		14.588	0	14.588	0	14.588	174
		14.594	0	14.594	0	14.594	0
		14.6	0	14.6	0	14.6	0
		14.606	0	14.606	161	14.605	0
		14.611	220	14.611	335	14.611	0
		14.617	514	14.617	580	14.617	482
		14.623	897	14.623	514	14.623	717
		14.628	1157	14.628	1113	14.628	870
		14.634	1300	14.634	1283	14.634	847
		14.64	937	14.64	1610	14.64	830
		14.646	1114	14.646	823	14.645	814
		14.651	432	14.651	259	14.651	168
		14.657	187	14.657	0	14.657	159
		14.663	0	14.663	165	14.663	0
		14.668	0	14.668	0	14.668	0
		14.674	179	14.674	0	14.674	186
		14.68	0	14.68	0	14.68	165
		14.686	168	14.686	0	14.686	0
		14.691	0	14.691	185	14.691	0
		14.697	0	14.697	0	14.697	0
		14.703	0	14.703	0	14.703	222
		14.709	0	14.709	0	14.708	0
		14.714	175	14.714	205	14.714	217
		14.72	171	14.72	172	14.72	0
		14.726	0	14.726	0	14.726	159
		14.731	0	14.731	169	14.731	186
		14.737	220	14.737	0	14.737	0
		14.743	0	14.743	0	14.743	0
		14.749	0	14.749	206	14.748	0
		14.754	0	14.754	161	14.754	153
		14.76	0	14.76	0	14.76	0
		14.766	0	14.766	0	14.766	0
		14.771	0	14.771	154	14.771	168
		14.777	0	14.777	0	14.777	0
		14.783	0	14.783	0	14.783	317
		14.789	245	14.789	0	14.789	0
		14.794	0	14.794	0	14.794	0
		14.8	0	14.8	0	14.8	0
		14.806	162	14.806	0	14.806	0
		14.812	0	14.812	0	14.811	0
		14.817	0	14.817	0	14.817	0
		14.823	0	14.823	0	14.823	0
		14.829	153	14.829	0	14.829	0
		14.834	176	14.834	163	14.834	224
		14.84	0	14.84	0	14.84	172
		14.846	0	14.846	0	14.846	0
		14.852	0	14.852	170	14.851	0
		14.857	0	14.857	0	14.857	211
		14.863	199	14.863	159	14.863	0
		14.869	0	14.869	0	14.869	0
		14.874	0	14.874	0	14.874	0
		14.88	0	14.88	311	14.88	153
		14.886	0	14.886	151	14.886	165
		14.892	0	14.892	0	14.892	0
		14.897	0	14.897	172	14.897	185
		14.903	0	14.903	0	14.903	0
		14.909	0	14.909	0	14.909	0
		14.914	0	14.914	0	14.914	0
		14.92	0	14.92	273	14.92	0
		14.926	0	14.926	0	14.926	0
		14.932	214	14.932	0	14.932	173
		14.937	181	14.937	245	14.937	0
		14.943	0	14.943	328	14.943	0
		14.949	0	14.949	176	14.949	0
		14.955	0	14.955	0	14.954	0
		14.96	0	14.96	0	14.96	0
		14.966	0	14.966	0	14.966	0
		14.972	242	14.972	0	14.972	0
		14.977	0	14.977	0	14.977	0
		14.983	0	14.983	0	14.983	0
		14.989	0	14.989	0	14.989	174
		14.995	0	14.995	0	14.995	0
		15	0	15	0	15	0
		15.006	0	15.006	0	15.006	159
		15.012	0	15.012	0	15.012	0
		15.017	0	15.017	0	15.017	174
		15.023	0	15.023	0	15.023	0
		15.029	0	15.029	307	15.029	0
		15.035	0	15.035	0	15.035	0
		15.04	0	15.04	263	15.04	0
		15.046	0	15.046	0	15.046	0
		15.052	0	15.052	206	15.052	0
		15.058	0	15.058	305	15.057	0
		15.063	0	15.063	153	15.063	0
		15.069	213	15.069	153	15.069	0
		15.075	0	15.075	208	15.075	188
		15.08	0	15.08	0	15.08	171
		15.086	0	15.086	190	15.086	0
		15.092	0	15.092	157	15.092	180
		15.098	0	15.098	0	15.098	0
		15.103	0	15.103	0	15.103	0
		15.109	0	15.109	0	15.109	170
		15.115	0	15.115	205	15.115	0
		15.12	162	15.12	171	15.12	0
		15.126	255	15.126	0	15.126	0
		15.132	0	15.132	0	15.132	267
		15.138	0	15.138	328	15.138	0
		15.143	181	15.143	168	15.143	169
		15.149	0	15.149	0	15.149	0
		15.155	0	15.155	0	15.155	0
		15.161	0	15.161	0	15.16	0
		15.166	0	15.166	0	15.166	0
		15.172	156	15.172	0	15.172	0
		15.178	0	15.178	222	15.178	0
		15.183	0	15.183	0	15.183	0
		15.189	0	15.189	197	15.189	177
		15.195	0	15.195	0	15.195	0
		15.201	0	15.201	0	15.201	0
		15.206	0	15.206	0	15.206	213
		15.212	0	15.212	0	15.212	0
		15.218	0	15.218	0	15.218	0
		15.223	0	15.223	0	15.223	187
		15.229	0	15.229	0	15.229	0
		15.235	0	15.235	0	15.235	0
		15.241	0	15.241	0	15.241	189
		15.246	0	15.246	165	15.246	0
		15.252	0	15.252	157	15.252	0
		15.258	180	15.258	162	15.258	0
		15.264	669	15.264	255	15.263	0
		15.269	455	15.269	503	15.269	159
		15.275	972	15.275	835	15.275	219
		15.281	803	15.281	929	15.281	214
		15.286	1183	15.286	1445	15.286	267
		15.292	1315	15.292	1469	15.292	779
		15.298	1489	15.298	930	15.298	494
		15.304	1023	15.304	722	15.304	427
		15.309	542	15.309	622	15.309	170
		15.315	434	15.315	277	15.315	165
		15.321	354	15.321	182	15.321	181
		15.326	0	15.326	0	15.326	0
		15.332	0	15.332	0	15.332	0
		15.338	0	15.338	159	15.338	0
		15.344	0	15.344	0	15.344	0
		15.349	180	15.349	0	15.349	0
		15.355	0	15.355	0	15.355	153
		15.361	157	15.361	0	15.361	0
		15.367	166	15.367	153	15.366	179
		15.372	0	15.372	165	15.372	0
		15.378	0	15.378	0	15.378	0
		15.384	153	15.384	164	15.384	0
		15.389	0	15.389	182	15.389	160
		15.395	0	15.395	0	15.395	0
		15.401	215	15.401	0	15.401	0
		15.407	0	15.407	0	15.407	0
		15.412	0	15.412	204	15.412	0
		15.418	196	15.418	0	15.418	0
		15.424	0	15.424	155	15.424	159
		15.429	210	15.429	0	15.429	0
		15.435	0	15.435	167	15.435	0
		15.441	0	15.441	157	15.441	180
		15.447	0	15.447	0	15.447	0
		15.452	0	15.452	177	15.452	0
		15.458	0	15.458	0	15.458	0
		15.464	0	15.464	0	15.464	0
		15.47	0	15.47	200	15.469	150
		15.475	0	15.475	0	15.475	0
		15.481	0	15.481	172	15.481	161
		15.487	0	15.487	0	15.487	173
		15.492	0	15.492	0	15.492	0
		15.498	0	15.498	200	15.498	155
		15.504	0	15.504	167	15.504	199
		15.51	181	15.51	394	15.51	293
		15.515	164	15.515	182	15.515	169
		15.521	168	15.521	167	15.521	164
		15.527	172	15.527	378	15.527	0
		15.532	150	15.532	415	15.532	380
		15.538	383	15.538	385	15.538	318
		15.544	391	15.544	168	15.544	209
		15.55	156	15.55	184	15.55	0
		15.555	0	15.555	0	15.555	309
		15.561	0	15.561	153	15.561	164
		15.567	0	15.567	170	15.567	194
		15.573	163	15.573	0	15.572	229
		15.578	0	15.578	0	15.578	0
		15.584	0	15.584	243	15.584	177
		15.59	0	15.59	0	15.59	0
		15.595	0	15.595	0	15.595	0
		15.601	0	15.601	160	15.601	158
		15.607	0	15.607	163	15.607	160
		15.613	0	15.613	160	15.613	0
		15.618	0	15.618	0	15.618	153
		15.624	0	15.624	200	15.624	0
		15.63	0	15.63	0	15.63	183
		15.635	0	15.635	0	15.635	0
		15.641	182	15.641	153	15.641	0
		15.647	0	15.647	159	15.647	0
		15.653	0	15.653	0	15.653	0
		15.658	0	15.658	0	15.658	156
		15.664	154	15.664	0	15.664	167
		15.67	153	15.67	0	15.67	0
		15.676	0	15.676	0	15.675	0
		15.681	0	15.681	0	15.681	157
		15.687	0	15.687	0	15.687	177
		15.693	0	15.693	0	15.693	0
		15.698	157	15.698	165	15.698	0
		15.704	0	15.704	0	15.704	0
		15.71	0	15.71	0	15.71	0
		15.716	0	15.716	0	15.716	0
		15.721	169	15.721	219	15.721	0
		15.727	0	15.727	0	15.727	172
		15.733	0	15.733	182	15.733	0
		15.738	0	15.738	152	15.738	155
		15.744	0	15.744	168	15.744	0
		15.75	171	15.75	0	15.75	0
		15.756	0	15.756	0	15.756	152
		15.761	158	15.761	0	15.761	0
		15.767	153	15.767	0	15.767	192
		15.773	0	15.773	0	15.773	0
		15.779	150	15.779	175	15.778	181
		15.784	0	15.784	0	15.784	0
		15.79	0	15.79	156	15.79	0
		15.796	0	15.796	0	15.796	0
		15.801	0	15.801	0	15.801	163
		15.807	0	15.807	0	15.807	0
		15.813	0	15.813	0	15.813	0
		15.819	178	15.819	0	15.819	0
		15.824	0	15.824	0	15.824	154
		15.83	0	15.83	0	15.83	156
		15.836	0	15.836	152	15.836	0
		15.841	0	15.841	0	15.841	195
		15.847	0	15.847	0	15.847	0
		15.853	0	15.853	221	15.853	0
		15.859	0	15.859	150	15.859	0
		15.864	0	15.864	0	15.864	0
		15.87	0	15.87	0	15.87	0
		15.876	155	15.876	0	15.876	226
		15.882	0	15.882	150	15.881	228
		15.887	0	15.887	203	15.887	0
		15.893	0	15.893	0	15.893	0
		15.899	158	15.899	183	15.899	0
		15.904	0	15.904	157	15.904	157
		15.91	0	15.91	0	15.91	0
		15.916	0	15.916	0	15.916	0
		15.922	153	15.922	197	15.921	0
		15.927	0	15.927	0	15.927	184
		15.933	0	15.933	0	15.933	188
		15.939	208	15.939	0	15.939	0
		15.944	0	15.944	157	15.944	0
		15.95	0	15.95	0	15.95	0
		15.956	0	15.956	163	15.956	0
		15.962	0	15.962	0	15.962	263
		15.967	0	15.967	0	15.967	0
		15.973	0	15.973	0	15.973	181
		15.979	0	15.979	0	15.979	0
		15.985	0	15.985	211	15.984	230
		15.99	0	15.99	0	15.99	165
		15.996	196	15.996	158	15.996	173
		16.002	0	16.002	0	16.002	0
		16.007	0	16.007	0	16.007	338
		16.013	0	16.013	0	16.013	0
		16.019	0	16.019	0	16.019	214
		16.025	0	16.025	0	16.024	194
		16.03	0	16.03	0	16.03	0
		16.036	0	16.036	0	16.036	212
		16.042	0	16.042	163	16.042	0
		16.047	0	16.047	160	16.047	166
		16.053	177	16.053	0	16.053	0
		16.059	0	16.059	0	16.059	197
		16.065	0	16.065	0	16.065	313
		16.07	0	16.07	0	16.07	186
		16.076	200	16.076	0	16.076	174
		16.082	0	16.082	0	16.082	165
		16.087	0	16.087	0	16.087	182
		16.093	187	16.093	0	16.093	155
		16.099	0	16.099	266	16.099	217
		16.105	198	16.105	158	16.105	230
		16.11	0	16.11	0	16.11	220
		16.116	0	16.116	0	16.116	0
		16.122	0	16.122	0	16.122	167
		16.128	0	16.128	166	16.127	153
		16.133	0	16.133	249	16.133	0
		16.139	157	16.139	0	16.139	0
		16.145	0	16.145	0	16.145	199
		16.15	0	16.15	0	16.15	0
		16.156	0	16.156	183	16.156	0
		16.162	0	16.162	0	16.162	0
		16.168	172	16.168	175	16.168	0
		16.173	152	16.173	160	16.173	0
		16.179	0	16.179	0	16.179	171
		16.185	0	16.185	0	16.185	158
		16.19	187	16.19	0	16.19	0
		16.196	0	16.196	0	16.196	0
		16.202	160	16.202	0	16.202	0
		16.208	0	16.208	0	16.208	0
		16.213	0	16.213	0	16.213	0
		16.219	0	16.219	162	16.219	186
		16.225	0	16.225	0	16.225	199
		16.231	185	16.231	0	16.23	0
		16.236	0	16.236	0	16.236	185
		16.242	0	16.242	0	16.242	0
		16.248	0	16.248	0	16.248	0
		16.253	169	16.253	0	16.253	169
		16.259	0	16.259	169	16.259	212
		16.265	0	16.265	0	16.265	0
		16.271	0	16.271	0	16.271	0
		16.276	0	16.276	171	16.276	0
		16.282	0	16.282	0	16.282	0
		16.288	167	16.288	0	16.288	0
		16.293	167	16.293	0	16.293	0
		16.299	0	16.299	0	16.299	0
		16.305	151	16.305	0	16.305	0
		16.311	0	16.311	0	16.311	0
		16.316	0	16.316	229	16.316	150
		16.322	0	16.322	189	16.322	0
		16.328	0	16.328	0	16.328	242
		16.334	0	16.334	0	16.333	249
		16.339	151	16.339	0	16.339	0
		16.345	0	16.345	196	16.345	153
		16.351	0	16.351	0	16.351	0
		16.356	0	16.356	0	16.356	222
		16.362	0	16.362	0	16.362	159
		16.368	0	16.368	0	16.368	0
		16.374	157	16.374	0	16.374	0
		16.379	162	16.379	0	16.379	0
		16.385	228	16.385	188	16.385	0
		16.391	0	16.391	0	16.391	0
		16.396	0	16.396	0	16.396	0
		16.402	215	16.402	0	16.402	340
		16.408	196	16.408	0	16.408	0
		16.414	0	16.414	0	16.414	0
		16.419	0	16.419	198	16.419	0
		16.425	0	16.425	0	16.425	167
		16.431	0	16.431	0	16.431	0
		16.437	0	16.437	0	16.436	163
		16.442	0	16.442	197	16.442	0
		16.448	0	16.448	0	16.448	164
		16.454	169	16.454	155	16.454	0
		16.459	0	16.459	0	16.459	0
		16.465	177	16.465	160	16.465	0
		16.471	156	16.471	0	16.471	0
		16.477	191	16.477	170	16.477	0
		16.482	282	16.482	233	16.482	164
		16.488	201	16.488	214	16.488	0
		16.494	0	16.494	166	16.494	0
		16.499	190	16.499	165	16.499	0
		16.505	212	16.505	0	16.505	157
		16.511	0	16.511	0	16.511	177
		16.517	0	16.517	240	16.517	0
		16.522	169	16.522	173	16.522	251
		16.528	0	16.528	291	16.528	307
		16.534	435	16.534	209	16.534	0
		16.54	0	16.54	0	16.539	230
		16.545	0	16.545	0	16.545	168
		16.551	166	16.551	172	16.551	0
		16.557	0	16.557	0	16.557	198
		16.562	0	16.562	174	16.562	0
		16.568	0	16.568	150	16.568	0
		16.574	0	16.574	184	16.574	0
		16.58	0	16.58	180	16.58	154
		16.585	0	16.585	320	16.585	374
		16.591	0	16.591	0	16.591	180
		16.597	0	16.597	0	16.597	156
		16.602	0	16.602	0	16.602	395
		16.608	0	16.608	0	16.608	0
		16.614	0	16.614	189	16.614	151
		16.62	0	16.62	0	16.62	153
		16.625	0	16.625	219	16.625	157
		16.631	0	16.631	0	16.631	159
		16.637	0	16.637	0	16.637	183
		16.643	0	16.643	0	16.642	0
		16.648	163	16.648	0	16.648	0
		16.654	159	16.654	171	16.654	224
		16.66	0	16.66	0	16.66	178
		16.665	206	16.665	0	16.665	0
		16.671	175	16.671	161	16.671	233
		16.677	0	16.677	0	16.677	176
		16.683	0	16.683	0	16.683	163
		16.688	0	16.688	0	16.688	220
		16.694	0	16.694	0	16.694	157
		16.7	0	16.7	0	16.7	0
		16.705	0	16.705	0	16.705	0
		16.711	0	16.711	0	16.711	0
		16.717	0	16.717	0	16.717	0
		16.723	0	16.723	0	16.723	0
		16.728	343	16.728	0	16.728	0
		16.734	193	16.734	153	16.734	0
		16.74	0	16.74	190	16.74	0
		16.746	228	16.746	160	16.745	0
		16.751	197	16.751	168	16.751	0
		16.757	0	16.757	0	16.757	0
		16.763	0	16.763	156	16.763	281
		16.768	0	16.768	0	16.768	0
		16.774	0	16.774	0	16.774	157
		16.78	0	16.78	0	16.78	0
		16.786	0	16.786	0	16.785	0
		16.791	0	16.791	215	16.791	186
		16.797	162	16.797	0	16.797	224
		16.803	167	16.803	176	16.803	0
		16.808	153	16.808	0	16.808	0
		16.814	0	16.814	0	16.814	151
		16.82	0	16.82	0	16.82	0
		16.826	156	16.826	0	16.826	165
		16.831	187	16.831	0	16.831	0
		16.837	185	16.837	157	16.837	0
		16.843	0	16.843	0	16.843	0
		16.849	212	16.849	0	16.848	0
		16.854	0	16.854	221	16.854	0
		16.86	165	16.86	0	16.86	191
		16.866	0	16.866	0	16.866	0
		16.871	0	16.871	0	16.871	0
		16.877	227	16.877	293	16.877	0
		16.883	210	16.883	179	16.883	207
		16.889	179	16.889	0	16.889	0
		16.894	0	16.894	177	16.894	187
		16.9	0	16.9	0	16.9	0
		16.906	0	16.906	171	16.906	177
		16.911	189	16.911	0	16.911	161
		16.917	0	16.917	0	16.917	0
		16.923	182	16.923	0	16.923	0
		16.929	169	16.929	330	16.929	0
		16.934	155	16.934	197	16.934	0
		16.94	0	16.94	181	16.94	207
		16.946	189	16.946	0	16.946	0
		16.952	0	16.952	0	16.951	209
		16.957	161	16.957	0	16.957	241
		16.963	159	16.963	247	16.963	0
		16.969	0	16.969	0	16.969	0
		16.974	0	16.974	0	16.974	182
		16.98	174	16.98	0	16.98	191
		16.986	0	16.986	173	16.986	160
		16.992	0	16.992	164	16.991	0
		16.997	0	16.997	170	16.997	203
		17.003	0	17.003	159	17.003	0
		17.009	0	17.009	255	17.009	0
		17.014	157	17.014	0	17.014	223
		17.02	0	17.02	167	17.02	153
		17.026	0	17.026	0	17.026	0
		17.032	188	17.032	0	17.032	0
		17.037	174	17.037	187	17.037	164
		17.043	0	17.043	392	17.043	171
		17.049	0	17.049	0	17.049	0
		17.055	0	17.055	0	17.054	0
		17.06	0	17.06	181	17.06	164
		17.066	0	17.066	257	17.066	210
		17.072	155	17.072	0	17.072	0
		17.077	211	17.077	228	17.077	178
		17.083	163	17.083	0	17.083	0
		17.089	0	17.089	0	17.089	223
		17.095	0	17.095	159	17.095	0
		17.1	169	17.1	0	17.1	0
		17.106	206	17.106	0	17.106	230
		17.112	150	17.112	174	17.112	0
		17.117	168	17.117	0	17.117	0
		17.123	0	17.123	224	17.123	0
		17.129	0	17.129	0	17.129	177
		17.135	182	17.135	0	17.135	0
		17.14	0	17.14	0	17.14	167
		17.146	202	17.146	0	17.146	0
		17.152	0	17.152	0	17.152	235
		17.157	275	17.157	245	17.157	211
		17.163	0	17.163	186	17.163	0
		17.169	0	17.169	159	17.169	213
		17.175	0	17.175	168	17.175	0
		17.18	0	17.18	0	17.18	161
		17.186	0	17.186	0	17.186	172
		17.192	0	17.192	210	17.192	0
		17.198	377	17.198	0	17.197	203
		17.203	0	17.203	0	17.203	0
		17.209	0	17.209	0	17.209	0
		17.215	0	17.215	150	17.215	0
		17.22	176	17.22	183	17.22	0
		17.226	0	17.226	0	17.226	246
		17.232	165	17.232	0	17.232	0
		17.238	0	17.238	163	17.238	153
		17.243	211	17.243	215	17.243	206
		17.249	0	17.249	0	17.249	171
		17.255	0	17.255	163	17.255	170
		17.261	0	17.261	0	17.26	224
		17.266	0	17.266	175	17.266	0
		17.272	250	17.272	258	17.272	212
		17.278	153	17.278	182	17.278	262
		17.283	0	17.283	0	17.283	238
		17.289	0	17.289	167	17.289	173
		17.295	260	17.295	150	17.295	223
		17.301	157	17.301	0	17.3	229
		17.306	0	17.306	0	17.306	0
		17.312	0	17.312	174	17.312	167
		17.318	0	17.318	0	17.318	300
		17.323	0	17.323	390	17.323	196
		17.329	0	17.329	154	17.329	266
		17.335	0	17.335	0	17.335	152
		17.341	0	17.341	192	17.341	0
		17.346	153	17.346	0	17.346	0
		17.352	0	17.352	0	17.352	0
		17.358	0	17.358	237	17.358	192
		17.363	0	17.363	0	17.363	211
		17.369	0	17.369	172	17.369	0
		17.375	0	17.375	287	17.375	0
		17.381	173	17.381	0	17.381	164
		17.386	202	17.386	0	17.386	169
		17.392	0	17.392	205	17.392	191
		17.398	0	17.398	0	17.398	0
		17.404	0	17.404	212	17.403	0
		17.409	175	17.409	168	17.409	0
		17.415	0	17.415	434	17.415	150
		17.421	189	17.421	204	17.421	172
		17.426	239	17.426	0	17.426	176
		17.432	0	17.432	0	17.432	237
		17.438	0	17.438	200	17.438	0
		17.444	0	17.444	184	17.444	269
		17.449	0	17.449	0	17.449	192
		17.455	0	17.455	0	17.455	0
		17.461	152	17.461	0	17.461	0
		17.466	0	17.466	0	17.466	0
		17.472	0	17.472	161	17.472	274
		17.478	0	17.478	165	17.478	0
		17.484	0	17.484	0	17.484	0
		17.489	226	17.489	0	17.489	270
		17.495	172	17.495	164	17.495	0
		17.501	0	17.501	0	17.501	308
		17.507	0	17.507	0	17.506	0
		17.512	0	17.512	0	17.512	170
		17.518	150	17.518	0	17.518	194
		17.524	0	17.524	0	17.524	340
		17.529	224	17.529	168	17.529	208
		17.535	150	17.535	169	17.535	0
		17.541	0	17.541	0	17.541	191
		17.547	0	17.547	0	17.547	0
		17.552	151	17.552	0	17.552	197
		17.558	0	17.558	161	17.558	0
		17.564	0	17.564	181	17.564	199
		17.569	194	17.569	0	17.569	166
		17.575	150	17.575	206	17.575	0
		17.581	197	17.581	156	17.581	0
		17.587	0	17.587	0	17.587	171
		17.592	0	17.592	153	17.592	0
		17.598	0	17.598	337	17.598	170
		17.604	0	17.604	294	17.604	157
		17.61	168	17.61	156	17.609	0
		17.615	0	17.615	0	17.615	172
		17.621	159	17.621	0	17.621	0
		17.627	0	17.627	0	17.627	0
		17.632	157	17.632	0	17.632	275
		17.638	0	17.638	201	17.638	0
		17.644	0	17.644	0	17.644	150
		17.65	0	17.65	215	17.65	184
		17.655	0	17.655	179	17.655	207
		17.661	195	17.661	0	17.661	175
		17.667	0	17.667	0	17.667	0
		17.672	0	17.672	0	17.672	0
		17.678	0	17.678	0	17.678	182
		17.684	210	17.684	0	17.684	194
		17.69	0	17.69	173	17.69	0
		17.695	0	17.695	0	17.695	184
		17.701	0	17.701	203	17.701	153
		17.707	182	17.707	0	17.707	0
		17.713	192	17.713	159	17.712	0
		17.718	0	17.718	0	17.718	0
		17.724	185	17.724	161	17.724	0
		17.73	185	17.73	0	17.73	0
		17.735	179	17.735	222	17.735	154
		17.741	0	17.741	203	17.741	296
		17.747	198	17.747	172	17.747	0
		17.753	0	17.753	189	17.753	212
		17.758	228	17.758	0	17.758	0
		17.764	0	17.764	0	17.764	0
		17.77	0	17.77	226	17.77	169
		17.775	0	17.775	492	17.775	388
		17.781	430	17.781	328	17.781	548
		17.787	549	17.787	404	17.787	240
		17.793	151	17.793	260	17.793	380
		17.798	477	17.798	635	17.798	450
		17.804	152	17.804	0	17.804	0
		17.81	0	17.81	165	17.81	175
		17.816	0	17.816	0	17.815	226
		17.821	180	17.821	0	17.821	175
		17.827	0	17.827	175	17.827	200
		17.833	0	17.833	0	17.833	318
		17.838	151	17.838	0	17.838	0
		17.844	0	17.844	153	17.844	0
		17.85	0	17.85	0	17.85	151
		17.856	158	17.856	0	17.856	0
		17.861	0	17.861	0	17.861	0
		17.867	0	17.867	0	17.867	0
		17.873	0	17.873	0	17.873	0
		17.878	184	17.878	0	17.878	0
		17.884	208	17.884	0	17.884	0
		17.89	0	17.89	275	17.89	212
		17.896	308	17.896	152	17.896	175
		17.901	166	17.901	210	17.901	257
		17.907	182	17.907	229	17.907	0
		17.913	0	17.913	276	17.913	0
		17.919	0	17.919	172	17.918	202
		17.924	0	17.924	380	17.924	0
		17.93	230	17.93	412	17.93	0
		17.936	263	17.936	154	17.936	372
		17.941	395	17.941	675	17.941	0
		17.947	223	17.947	419	17.947	523
		17.953	466	17.953	641	17.953	416
		17.959	422	17.959	693	17.959	601
		17.964	470	17.964	461	17.964	360
		17.97	161	17.97	358	17.97	379
		17.976	0	17.976	181	17.976	198
		17.981	0	17.981	0	17.981	218
		17.987	199	17.987	0	17.987	171
		17.993	331	17.993	177	17.993	0
		17.999	210	17.999	0	17.999	0
		18.004	0	18.004	0	18.004	197
		18.01	155	18.01	172	18.01	251
		18.016	0	18.016	0	18.016	189
		18.022	0	18.022	0	18.021	173
		18.027	0	18.027	0	18.027	151
		18.033	196	18.033	169	18.033	193
		18.039	164	18.039	261	18.039	163
		18.044	0	18.044	182	18.044	172
		18.05	0	18.05	0	18.05	208
		18.056	0	18.056	197	18.056	0
		18.062	0	18.062	195	18.062	221
		18.067	0	18.067	0	18.067	170
		18.073	0	18.073	0	18.073	0
		18.079	0	18.079	0	18.079	246
		18.084	194	18.084	191	18.084	163
		18.09	0	18.09	357	18.09	0
		18.096	0	18.096	0	18.096	253
		18.102	216	18.102	0	18.102	349
		18.107	0	18.107	0	18.107	232
		18.113	197	18.113	161	18.113	219
		18.119	310	18.119	0	18.119	0
		18.125	0	18.125	169	18.124	189
		18.13	188	18.13	355	18.13	236
		18.136	0	18.136	0	18.136	157
		18.142	0	18.142	0	18.142	0
		18.147	0	18.147	0	18.147	192
		18.153	0	18.153	311	18.153	187
		18.159	0	18.159	0	18.159	0
		18.165	0	18.165	0	18.165	283
		18.17	159	18.17	0	18.17	193
		18.176	0	18.176	228	18.176	272
		18.182	0	18.182	193	18.182	363
		18.187	0	18.187	0	18.187	0
		18.193	168	18.193	0	18.193	346
		18.199	239	18.199	0	18.199	174
		18.205	0	18.205	0	18.205	179
		18.21	335	18.21	191	18.21	0
		18.216	306	18.216	0	18.216	207
		18.222	159	18.222	156	18.222	254
		18.228	0	18.228	193	18.227	173
		18.233	269	18.233	181	18.233	173
		18.239	0	18.239	0	18.239	165
		18.245	186	18.245	0	18.245	164
		18.25	0	18.25	0	18.25	0
		18.256	0	18.256	0	18.256	200
		18.262	0	18.262	171	18.262	0
		18.268	292	18.268	177	18.268	0
		18.273	196	18.273	328	18.273	0
		18.279	160	18.279	227	18.279	185
		18.285	167	18.285	0	18.285	0
		18.29	337	18.29	220	18.29	156
		18.296	164	18.296	150	18.296	0
		18.302	219	18.302	200	18.302	159
		18.308	0	18.308	203	18.308	162
		18.313	212	18.313	0	18.313	0
		18.319	233	18.319	0	18.319	0
		18.325	169	18.325	207	18.325	169
		18.331	197	18.331	176	18.33	151
		18.336	0	18.336	163	18.336	241
		18.342	0	18.342	152	18.342	171
		18.348	0	18.348	0	18.348	0
		18.353	224	18.353	282	18.353	173
		18.359	0	18.359	207	18.359	244
		18.365	211	18.365	0	18.365	0
		18.371	243	18.371	0	18.371	287
		18.376	159	18.376	0	18.376	184
		18.382	155	18.382	0	18.382	151
		18.388	0	18.388	0	18.388	0
		18.393	224	18.393	0	18.393	0
		18.399	0	18.399	206	18.399	152
		18.405	0	18.405	236	18.405	0
		18.411	168	18.411	152	18.411	341
		18.416	269	18.416	0	18.416	193
		18.422	0	18.422	151	18.422	180
		18.428	0	18.428	157	18.428	0
		18.434	0	18.434	208	18.433	0
		18.439	178	18.439	0	18.439	0
		18.445	0	18.445	162	18.445	153
		18.451	240	18.451	197	18.451	221
		18.456	199	18.456	0	18.456	354
		18.462	171	18.462	155	18.462	296
		18.468	0	18.468	0	18.468	0
		18.474	0	18.474	182	18.473	0
		18.479	174	18.479	0	18.479	194
		18.485	188	18.485	0	18.485	155
		18.491	0	18.491	272	18.491	289
		18.496	199	18.496	0	18.496	309
		18.502	0	18.502	171	18.502	0
		18.508	151	18.508	0	18.508	0
		18.514	0	18.514	244	18.514	225
		18.519	0	18.519	200	18.519	371
		18.525	0	18.525	183	18.525	169
		18.531	0	18.531	0	18.531	183
		18.537	167	18.537	191	18.536	152
		18.542	164	18.542	0	18.542	260
		18.548	152	18.548	198	18.548	194
		18.554	0	18.554	0	18.554	177
		18.559	163	18.559	162	18.559	165
		18.565	227	18.565	0	18.565	163
		18.571	218	18.571	247	18.571	0
		18.577	0	18.577	0	18.576	229
		18.582	243	18.582	150	18.582	0
		18.588	452	18.588	0	18.588	0
		18.594	183	18.594	0	18.594	178
		18.599	0	18.599	153	18.599	254
		18.605	0	18.605	185	18.605	0
		18.611	225	18.611	208	18.611	0
		18.617	0	18.617	0	18.617	342
		18.622	0	18.622	247	18.622	242
		18.628	225	18.628	279	18.628	192
		18.634	233	18.634	0	18.634	0
		18.64	0	18.64	153	18.639	0
		18.645	0	18.645	0	18.645	0
		18.651	194	18.651	152	18.651	234
		18.657	217	18.657	0	18.657	150
		18.662	160	18.662	0	18.662	0
		18.668	0	18.668	0	18.668	0
		18.674	0	18.674	0	18.674	405
		18.68	0	18.68	0	18.679	0
		18.685	0	18.685	392	18.685	203
		18.691	387	18.691	0	18.691	208
		18.697	0	18.697	151	18.697	250
		18.702	0	18.702	176	18.702	206
		18.708	0	18.708	185	18.708	0
		18.714	0	18.714	217	18.714	265
		18.72	0	18.72	184	18.72	0
		18.725	206	18.725	0	18.725	153
		18.731	206	18.731	0	18.731	215
		18.737	212	18.737	204	18.737	168
		18.742	290	18.742	207	18.742	170
		18.748	191	18.748	0	18.748	200
		18.754	242	18.754	178	18.754	0
		18.76	162	18.76	230	18.76	160
		18.765	0	18.765	0	18.765	0
		18.771	151	18.771	355	18.771	192
		18.777	0	18.777	0	18.777	156
		18.783	164	18.783	235	18.782	265
		18.788	0	18.788	232	18.788	175
		18.794	0	18.794	244	18.794	250
		18.8	0	18.8	0	18.8	0
		18.805	0	18.805	0	18.805	0
		18.811	178	18.811	0	18.811	190
		18.817	0	18.817	308	18.817	162
		18.823	0	18.823	0	18.823	263
		18.828	0	18.828	0	18.828	0
		18.834	0	18.834	371	18.834	209
		18.84	365	18.84	0	18.84	221
		18.845	0	18.845	160	18.845	0
		18.851	239	18.851	0	18.851	166
		18.857	375	18.857	0	18.857	188
		18.863	290	18.863	156	18.863	249
		18.868	176	18.868	216	18.868	162
		18.874	174	18.874	0	18.874	231
		18.88	169	18.88	335	18.88	178
		18.886	154	18.886	163	18.885	191
		18.891	197	18.891	216	18.891	239
		18.897	0	18.897	224	18.897	479
		18.903	370	18.903	337	18.903	275
		18.908	155	18.908	193	18.908	0
		18.914	0	18.914	174	18.914	150
		18.92	0	18.92	155	18.92	0
		18.926	0	18.926	0	18.926	0
		18.931	0	18.931	175	18.931	150
		18.937	0	18.937	0	18.937	0
		18.943	0	18.943	0	18.943	235
		18.948	0	18.948	0	18.948	153
		18.954	205	18.954	0	18.954	163
		18.96	201	18.96	0	18.96	168
		18.966	0	18.966	271	18.966	307
		18.971	234	18.971	0	18.971	190
		18.977	188	18.977	166	18.977	0
		18.983	0	18.983	258	18.983	229
		18.989	153	18.989	0	18.988	0
		18.994	176	18.994	0	18.994	168

## Sheet: Fig S7c
			Short Repeat Measurement (Harvest +3.5 hr.)
		q [-1]	I(q) [cm-1]
		0.05403	0.01671
		0.06192	0.0124
		0.06982	0.00905
		0.07771	0.00662
		0.08561	0.00547
		0.0935	0.0048
		0.1014	0.00427
		0.10929	0.00389
		0.11719	0.00262
		0.12508	0.00249
		0.13298	0.00195
		0.14087	0.00166
		0.14877	0.00131
		0.15667	0.00104
		0.16456	0.000735547
		0.17246	0.000753934
		0.18035	0.000861613
		0.18825	0.000293337
		0.19614	0.000225968
		0.20404	0.000175138
		0.21193	0.000276522
		0.21983	0.000257076
		0.22772	0.000542563
		0.23562	0.000723467
		0.24351	0.000363414
		0.25141	0.000280462
		0.25282	0.000234967
		0.25931	0.000292459
		0.2607	0.000197955
		0.2672	0.00036384
		0.26857	0.000442962
		0.2751	8.89466e-05
		0.27645	0.000446895
		0.28299	0.000489481
		0.28432	0.000384334
		0.29089	0.000483786
		0.2922	0.000299455
		0.29878	0.00022085
		0.30007	0.000174609
		0.30795	0.000371295
		0.31583	0.000316093
		0.3237	0.000539924
		0.33158	0.000471095
		0.33945	0.000318276
		0.34733	0.000384962
		0.3552	0.000436816
		0.36308	0.000260729
		0.37095	0.00052009
		0.37883	0.000535067
		0.3867	0.000379958
		0.39458	0.000487142
		0.40245	0.000425425
		0.41033	0.000476642
		0.4182	0.000570896
		0.42608	0.00042938
		0.43395	0.00073212
		0.44183	0.000437567
		0.4497	0.000458565
		0.45758	0.000622416
		0.46545	0.000456648
		0.47333	0.000450139
		0.4812	0.000586692
		0.48908	0.00062109
		0.49695	0.000578181
		0.50483	0.000702985
		0.5127	0.000537443
		0.52058	0.00059269
		0.52845	0.000447816
		0.53633	0.000479998
		0.5442	0.000554147
		0.55208	0.000592408
		0.55995	0.00055705
		0.56783	0.000680561
		0.5757	0.000557612
		0.58358	0.000441334
		0.59145	0.000488569
		0.59933	0.000594562
		0.6072	0.000603894
		0.61508	0.000623355
		0.62296	0.000551602
		0.63083	0.000426506
		0.6387	0.000562686
		0.64658	0.000652863
		0.65446	0.000684022
		0.66233	0.000848456
		0.67021	0.000618848
		0.67808	0.000411573
		0.68596	0.000711032
		0.69383	0.00127
		0.70171	0.000733104
		0.70958	0.000993357
		0.71746	0.000814241
		0.72533	0.0013
		0.73321	0.00148
		0.74108	0.000553675
		0.74896	0.000518978
		0.75683	-0.00176
		0.76471	-0.00137
