# Supplementary material for: The in vivo structure of biological membranes and evidence for lipid domains
Source: PLoS Biol. 2017 May 23;15(5):e2002214. doi: 10.1371/journal.pbio.2002214 (PMC5441578; doi:10.1371/journal.pbio.2002214)
Supplement: S7 Data — (XLSX) [file pbio.2002214.s019.xlsx]

## Sheet: Fig S9
			Model Bilayer, Contrast Composition					Model Bilayer Phase Matched Composition
			20 C		50 C					20 C		50 C
		q [-1]	Intensity [A.U.]	Err	Intensity [A.U.]	Err			q [-1]	Intensity [A.U.]	Err	Intensity [A.U.]	Err
		0.01524	0.13217	0.01209	0.0226	0.00696			0.01524	0.02245	0.00591	0.02554	0.00541
		0.01584	0.08856	0.01182	0.00939	0.00685			0.01584	0.0101	0.00581	0.01577	0.00533
		0.01644	0.09737	0.0117	0.00789	0.00676			0.01644	0.01593	0.00576	0.02182	0.0053
		0.01704	0.11056	0.0114	0.01618	0.00659			0.01704	0.0175	0.0056	0.01593	0.00512
		0.01764	0.11992	0.01129	0.01709	0.0065			0.01764	0.02318	0.00554	0.01348	0.00503
		0.01824	0.09377	0.01092	0.00517	0.00632			0.01824	0.01914	0.0054	0.01146	0.00491
		0.01884	0.09629	0.01088	0.01323	0.00631			0.01884	0.01282	0.00535	0.01409	0.0049
		0.01944	0.10576	0.0107	0.00993	0.00616			0.01944	0.01431	0.00525	0.00771	0.00477
		0.02004	0.10548	0.01049	0.02076	0.00608			0.02004	0.01354	0.00514	0.01371	0.0047
		0.02065	0.09275	0.01035	0.00956	0.00599			0.02065	0.01505	0.0051	0.01166	0.00465
		0.02125	0.08402	0.01014	0.0147	0.00591			0.02125	0.01917	0.00503	0.00815	0.00456
		0.02185	0.08197	0.01002	0.0092	0.00582			0.02185	0.01729	0.00496	0.01713	0.00454
		0.02245	0.09977	0.01002	0.01871	0.00582			0.02245	0.01933	0.00494	0.01714	0.00452
		0.02305	0.09418	0.00987	0.02029	0.00575			0.02305	0.01711	0.00486	0.01369	0.00445
		0.02365	0.11288	0.0097	0.02048	0.00561			0.02365	0.01802	0.00476	0.0183	0.00436
		0.02425	0.08102	0.00961	0.00673	0.00557			0.02425	0.01704	0.00475	0.0125	0.00434
		0.02485	0.07216	0.00936	0.01242	0.00547			0.02485	0.01578	0.00465	0.01011	0.00423
		0.02545	0.08632	0.00932	0.01583	0.00544			0.02545	0.01728	0.00461	0.01585	0.00422
		0.02605	0.08134	0.0092	0.01312	0.00535			0.02605	0.01953	0.00456	0.01635	0.00416
		0.02665	0.08962	0.00924	0.00937	0.00535			0.02665	0.01442	0.00455	0.01718	0.00418
		0.02726	0.07024	0.00904	0.01581	0.00529			0.02726	0.00681	0.00446	0.01481	0.00411
		0.02786	0.06847	0.00898	0.01068	0.00524			0.02786	0.01142	0.00444	0.00979	0.00406
		0.02846	0.06828	0.00879	0.01244	0.00514			0.02846	0.01159	0.00436	0.01373	0.00398
		0.02906	0.08227	0.00874	0.01277	0.00508			0.02906	0.01295	0.00431	0.01079	0.00393
		0.02966	0.06711	0.00855	0.01546	0.00501			0.02966	0.01214	0.00423	0.01133	0.00388
		0.03026	0.07645	0.00849	0.01704	0.00496			0.03026	0.0175	0.00421	0.01257	0.00383
		0.03086	0.07388	0.00847	0.01063	0.00493			0.03086	0.01176	0.00419	0.00719	0.00381
		0.03146	0.06012	0.00833	0.01432	0.00488			0.03146	0.01087	0.00413	0.00762	0.00377
		0.03206	0.06873	0.00824	0.01657	0.00481			0.03206	0.01938	0.00409	0.01134	0.00373
		0.03266	0.05963	0.00817	0.01388	0.00478			0.03266	0.01188	0.00406	0.0121	0.00371
		0.03327	0.07056	0.00803	0.01322	0.00468			0.03327	0.01411	0.00398	0.019	0.00365
		0.03387	0.07357	0.008	0.01538	0.00467			0.03387	0.01683	0.00397	0.01295	0.00362
		0.03447	0.0596	0.00794	0.00716	0.00463			0.03447	0.0128	0.00395	0.00542	0.00359
		0.03507	0.06738	0.00786	0.00643	0.00457			0.03507	0.01441	0.00389	0.01187	0.00356
		0.03567	0.06335	0.00779	0.00853	0.00454			0.03567	0.01261	0.00386	0.01167	0.00353
		0.03627	0.05411	0.00769	0.0094	0.0045			0.03627	0.01238	0.00382	0.01409	0.00351
		0.03687	0.06878	0.00758	0.01741	0.00443			0.03687	0.01698	0.00376	0.01846	0.00344
		0.03747	0.06792	0.00756	0.01818	0.00442			0.03747	0.00988	0.00374	0.01212	0.00342
		0.03807	0.06058	0.00746	0.01322	0.00437			0.03807	0.01919	0.00372	0.00844	0.00338
		0.03867	0.07049	0.00739	0.02041	0.00433			0.03867	0.01934	0.00367	0.0175	0.00336
		0.03927	0.06908	0.00733	0.01967	0.0043			0.03927	0.01575	0.00363	0.01395	0.00332
		0.03988	0.07195	0.0073	0.0147	0.00426			0.03988	0.01452	0.00361	0.01706	0.00331
		0.04048	0.04823	0.00727	0.00884	0.00426			0.04048	0.00813	0.00361	0.01629	0.00332
		0.04108	0.05565	0.00721	0.01799	0.00424			0.04108	0.01191	0.00359	0.01159	0.00327
		0.04168	0.05902	0.00707	0.01708	0.00414			0.04168	0.02016	0.00352	0.01425	0.00321
		0.04228	0.05537	0.00704	0.01291	0.00412			0.04228	0.01504	0.0035	0.01565	0.00321
		0.04288	0.07101	0.00702	0.01789	0.0041			0.04288	0.02134	0.00348	0.01543	0.00318
		0.04348	0.0593	0.00701	0.01178	0.0041			0.04348	0.01936	0.00349	0.01004	0.00317
		0.04408	0.0631	0.00688	0.01612	0.00403			0.04408	0.01797	0.00342	0.01139	0.00312
		0.04468	0.05231	0.00688	0.01084	0.00403			0.04468	0.01357	0.00342	0.01105	0.00313
		0.04528	0.04278	0.00687	0.00921	0.00404			0.04528	0.01033	0.00342	0.00999	0.00313
		0.04589	0.05635	0.00679	0.00679	0.00397			0.04589	0.01648	0.00338	0.00989	0.00308
		0.04649	0.05512	0.0067	0.01214	0.00392			0.04649	0.0179	0.00334	0.01234	0.00304
		0.04709	0.04816	0.00669	0.00498	0.00391			0.04709	0.01432	0.00333	0.00801	0.00303
		0.04769	0.05535	0.00665	0.01313	0.00389			0.04769	0.01874	0.00331	0.01096	0.00302
		0.04829	0.04879	0.00657	0.0156	0.00386			0.04829	0.01704	0.00328	0.00753	0.00298
		0.04889	0.04571	0.00656	0.01217	0.00385			0.04889	0.01423	0.00327	0.01045	0.00298
		0.04949	0.04391	0.00652	0.00889	0.00383			0.04949	0.01477	0.00325	0.01167	0.00297
		0.05009	0.04141	0.00645	0.00796	0.00378			0.05009	0.01229	0.00321	0.01391	0.00295
		0.05069	0.05143	0.00642	0.01236	0.00376			0.05069	0.01466	0.0032	0.01036	0.00292
		0.05129	0.03857	0.00637	0.00901	0.00374			0.05129	0.01307	0.00318	0.00633	0.0029
		0.05189	0.05306	0.00633	0.01451	0.00372			0.05189	0.01964	0.00316	0.01574	0.00289
		0.0525	0.04501	0.0063	0.01068	0.0037			0.0525	0.01717	0.00315	0.01395	0.00288
		0.0531	0.04175	0.00625	0.01078	0.00367			0.0531	0.01285	0.00312	0.01483	0.00286
		0.0537	0.04662	0.00622	0.01343	0.00366			0.0537	0.01155	0.0031	0.01012	0.00283
		0.0543	0.04834	0.0062	0.01266	0.00364			0.0543	0.01573	0.00309	0.0117	0.00282
		0.0549	0.04373	0.00615	0.01673	0.00362			0.0549	0.01557	0.00307	0.01428	0.00281
		0.0555	0.04077	0.00614	0.01395	0.00361			0.0555	0.01174	0.00306	0.01289	0.0028
		0.0561	0.04627	0.0061	0.00839	0.00357			0.0561	0.01597	0.00304	0.01144	0.00278
		0.0567	0.0346	0.00606	0.00972	0.00357			0.0567	0.01423	0.00303	0.01086	0.00277
		0.0573	0.0469	0.00606	0.01253	0.00355			0.0573	0.01548	0.00302	0.01175	0.00276
		0.0579	0.03019	0.00602	0.00432	0.00354			0.0579	0.0138	0.00302	0.00955	0.00275
		0.05851	0.04686	0.00598	0.01578	0.00352			0.05851	0.01651	0.00298	0.01369	0.00273
		0.05911	0.04101	0.00599	0.01089	0.00352			0.05911	0.01261	0.00298	0.01291	0.00273
		0.05971	0.03961	0.00592	0.01281	0.00349			0.05971	0.01681	0.00296	0.01249	0.0027
		0.06031	0.04434	0.00594	0.01352	0.00349			0.06031	0.01378	0.00296	0.01052	0.0027
		0.06091	0.04181	0.00593	0.01651	0.00349			0.06091	0.01718	0.00297	0.01115	0.0027
		0.06151	0.03751	0.00598	0.00876	0.00351			0.06151	0.01461	0.00299	0.01008	0.00273
		0.06211	0.05031	0.00595	0.01863	0.0035			0.06211	0.018	0.00297	0.01686	0.00272
		0.06271	0.04638	0.00598	0.01235	0.00351			0.06271	0.01314	0.00298	0.01481	0.00273
		0.06331	0.03779	0.00598	0.0172	0.00353			0.06331	0.0194	0.003	0.01386	0.00274
		0.06391	0.02908	0.00604	0.01233	0.00357			0.06391	0.01301	0.00303	0.01321	0.00277
		0.06451	0.04818	0.00611	0.01882	0.0036			0.06451	0.01644	0.00305	0.01623	0.0028
		0.06512	0.04757	0.00615	0.01288	0.00361			0.06512	0.01205	0.00307	0.01438	0.00281
		0.06572	0.02562	0.00623	0.00848	0.00368			0.06572	0.01164	0.00313	0.01061	0.00286
		0.06632	0.03368	0.00633	0.00903	0.00372			0.06632	0.01118	0.00316	0.01356	0.0029
		0.06692	0.04104	0.00645	0.01486	0.0038			0.06692	0.01397	0.00322	0.01183	0.00294
		0.06752	0.03663	0.00659	0.00952	0.00387			0.06752	0.00585	0.00328	0.00934	0.00301
		0.06812	0.03543	0.0067	0.01057	0.00393			0.06812	0.01284	0.00335	0.01113	0.00306
		0.06872	0.03721	0.00686	0.00501	0.00402			0.06872	0.0086	0.00343	0.00553	0.00313
		0.06932	0.03163	0.00696	0.00868	0.00409			0.06932	0.01076	0.00348	0.01106	0.00319
		0.06992	0.04935	0.00712	0.00611	0.00415			0.06992	0.011	0.00355	0.01474	0.00326
		0.07052	0.04097	0.00721	0.01616	0.00425			0.07052	0.02066	0.00362	0.01812	0.00332
		0.07113	0.03796	0.00744	0.00792	0.00436			0.07113	0.01642	0.00373	0.0153	0.00341
		0.07173	0.02744	0.00758	0.00912	0.00447			0.07173	0.01209	0.0038	0.00976	0.00348
		0.07175	0.04282	0.00198	0.0088	0.00202			0.07175	0.01086	0.002	0.01296	0.00203
		0.07233	0.03642	0.00773	0.01246	0.00456			0.07233	0.01489	0.00388	0.01157	0.00355
		0.07293	0.0439	0.00786	0.01576	0.00462			0.07293	0.01983	0.00394	0.01476	0.00359
		0.07353	0.0554	0.00807	0.01666	0.00473			0.07353	0.02199	0.00403	0.01398	0.00368
		0.07413	0.03806	0.00835	0.01047	0.0049			0.07413	0.01628	0.00417	0.0102	0.00381
		0.07473	0.02891	0.0084	0.00986	0.00497			0.07473	0.01102	0.00423	0.01283	0.00388
		0.07533	0.03613	0.00866	0.01552	0.00511			0.07533	0.00998	0.00432	0.0142	0.00397
		0.0757	0.03673	0.00191	0.0144	0.00195			0.0757	0.01668	0.00193	0.01488	0.00197
		0.07593	0.03001	0.00898	-0.00215	0.00524			0.07593	0.00671	0.00448	0.00992	0.00412
		0.07653	0.0475	0.0091	0.02403	0.00536			0.07653	0.023	0.00456	0.01592	0.00416
		0.07713	0.02112	0.0093	0.01311	0.00551			0.07713	0.01545	0.0047	0.01451	0.0043
		0.07774	0.03459	0.00965	0.01691	0.0057			0.07774	0.01095	0.00483	0.01217	0.00443
		0.07834	0.04908	0.00988	0.01993	0.00581			0.07834	0.01522	0.00493	0.01235	0.0045
		0.07894	0.02141	0.01015	0.01137	0.00601			0.07894	0.01599	0.00513	0.0088	0.00467
		0.07954	0.05146	0.01047	0.01562	0.00615			0.07954	0.01883	0.00523	0.0166	0.00479
		0.07964	0.03611	0.00185	0.01071	0.00189			0.07964	0.01298	0.00187	0.00943	0.0019
		0.08359	0.03407	0.00182	0.00898	0.00185			0.08359	0.01081	0.00183	0.01089	0.00187
		0.08754	0.03089	0.00176	0.00979	0.0018			0.08754	0.01225	0.00178	0.00884	0.00181
		0.09148	0.03052	0.00172	0.01139	0.00175			0.09148	0.01354	0.00174	0.00934	0.00177
		0.09543	0.02779	0.00168	0.01061	0.00171			0.09543	0.01266	0.00169	0.00872	0.00173
		0.09937	0.02829	0.00165	0.00992	0.00168			0.09937	0.01255	0.00166	0.00625	0.0017
		0.10332	0.0258	0.00161	0.00796	0.00165			0.10332	0.00966	0.00163	0.01042	0.00166
		0.10726	0.0271	0.00158	0.0082	0.00161			0.10726	0.01022	0.0016	0.0092	0.00163
		0.11121	0.02687	0.00156	0.00883	0.00159			0.11121	0.01073	0.00157	0.00685	0.00161
		0.11515	0.02668	0.00153	0.00979	0.00156			0.11515	0.01195	0.00154	0.01067	0.00157
		0.1191	0.0262	0.00151	0.0039	0.00154			0.1191	0.00619	0.00153	0.00916	0.00155
		0.12305	0.02248	0.00148	0.00863	0.00152			0.12305	0.01082	0.0015	0.00889	0.00153
		0.12699	0.02217	0.00146	0.00802	0.00149			0.12699	0.0101	0.00148	0.00702	0.0015
		0.13094	0.02111	0.00144	0.01093	0.00147			0.13094	0.01291	0.00146	0.00763	0.00149
		0.13488	0.01834	0.00142	0.00841	0.00145			0.13488	0.01051	0.00143	0.00622	0.00146
		0.13883	0.02059	0.0014	0.01151	0.00144			0.13883	0.01366	0.00142	0.01206	0.00145
		0.14277	0.02123	0.00138	0.00904	0.00141			0.14277	0.01125	0.0014	0.00935	0.00142
		0.14672	0.01902	0.00137	0.0055	0.0014			0.14672	0.00773	0.00139	0.00709	0.00141
		0.15066	0.01697	0.00135	0.00951	0.00138			0.15066	0.01151	0.00137	0.0065	0.00139
		0.15461	0.01734	0.00133	0.00849	0.00136			0.15461	0.01047	0.00135	0.00782	0.00138
		0.15856	0.01665	0.00131	0.00758	0.00135			0.15856	0.00951	0.00133	0.00904	0.00136
		0.1625	0.01402	0.00131	0.01031	0.00134			0.1625	0.01242	0.00133	0.00725	0.00135
		0.16645	0.01669	0.00129	0.00703	0.00132			0.16645	0.00944	0.0013	0.00712	0.00133
		0.17039	0.01528	0.00127	0.00816	0.0013			0.17039	0.0102	0.00129	0.00844	0.00132
		0.17434	0.01759	0.00126	0.00714	0.00129			0.17434	0.00923	0.00128	0.00695	0.0013
		0.17828	0.0154	0.00125	0.00814	0.00128			0.17828	0.01059	0.00126	0.00659	0.00129
		0.18223	0.01471	0.00123	0.00828	0.00126			0.18223	0.0105	0.00125	0.00865	0.00127
		0.18618	0.01388	0.00123	0.0085	0.00126			0.18618	0.01048	0.00124	0.00804	0.00127
		0.19012	0.01222	0.00121	0.00914	0.00124			0.19012	0.01115	0.00123	0.00816	0.00126
		0.19407	0.01473	0.0012	0.00811	0.00122			0.19407	0.01019	0.00121	0.00836	0.00124
		0.19801	0.0125	0.00119	0.00573	0.00122			0.19801	0.00768	0.00121	0.0057	0.00123
		0.20196	0.01369	0.00118	0.00801	0.00121			0.20196	0.00986	0.0012	0.00861	0.00122
		0.2059	0.0135	0.00117	0.00554	0.0012			0.2059	0.00769	0.00119	0.00599	0.00121
		0.20985	0.01337	0.00116	0.00837	0.00119			0.20985	0.01065	0.00118	0.00795	0.0012
		0.21379	0.01265	0.00115	0.00693	0.00118			0.21379	0.00893	0.00117	0.00932	0.00119
		0.21774	0.0122	0.00114	0.00691	0.00117			0.21774	0.0089	0.00116	0.00824	0.00118
		0.22169	0.01268	0.00113	0.00837	0.00116			0.22169	0.01051	0.00115	0.00796	0.00117
		0.22563	0.01053	0.00113	0.00632	0.00116			0.22563	0.00843	0.00115	0.00719	0.00117
		0.22958	0.01069	0.00112	0.00693	0.00115			0.22958	0.00902	0.00114	0.00653	0.00116
		0.23352	0.00975	0.00111	0.00627	0.00114			0.23352	0.00825	0.00113	0.00671	0.00115
		0.23747	0.01005	0.0011	0.00562	0.00113			0.23747	0.0076	0.00112	0.00603	0.00114
		0.24141	0.00949	0.0011	0.00567	0.00113			0.24141	0.00762	0.00111	0.00715	0.00113
		0.24536	0.0102	0.00109	0.00629	0.00112			0.24536	0.00847	0.00111	0.00583	0.00113
		0.24931	0.01093	0.00108	0.00545	0.00111			0.24931	0.00757	0.0011	0.00773	0.00112
		0.25325	0.00946	0.00108	0.00495	0.0011			0.25325	0.00724	0.00109	0.00619	0.00111
		0.2572	0.00913	0.00107	0.00629	0.0011			0.2572	0.00823	0.00109	0.00703	0.00111
		0.26114	0.00924	0.00107	0.00687	0.0011			0.26114	0.00861	0.00109	0.0084	0.00111
		0.26509	0.0097	0.00106	0.0062	0.00109			0.26509	0.00835	0.00108	0.00549	0.0011
		0.26903	0.01007	0.00106	0.00574	0.00109			0.26903	0.00774	0.00108	0.00712	0.0011
		0.27298	0.00875	0.00105	0.0063	0.00108			0.27298	0.00827	0.00107	0.00765	0.00109
		0.27692	0.00947	0.00105	0.00584	0.00108			0.27692	0.00784	0.00106	0.0076	0.00108
		0.28087	0.00857	0.00104	0.00748	0.00107			0.28087	0.0096	0.00106	0.00642	0.00108
		0.28481	0.00895	0.00104	0.00767	0.00107			0.28481	0.00989	0.00106	0.00702	0.00108
		0.28876	0.00915	0.00104	0.0036	0.00106			0.28876	0.00557	0.00105	0.00569	0.00107
		0.29271	0.00824	0.00104	0.00561	0.00106			0.29271	0.00755	0.00105	0.00653	0.00107
		0.29665	0.01055	0.00103	0.00559	0.00106			0.29665	0.00768	0.00105	0.0065	0.00107
		0.3006	0.0083	0.00103	0.00615	0.00106			0.3006	0.00833	0.00105	0.0068	0.00107
		0.30454	0.00848	0.00103	0.00339	0.00106			0.30454	0.00561	0.00105	0.00674	0.00107
		0.30849	0.00917	0.00104	0.00561	0.00106			0.30849	0.00761	0.00105	0.00599	0.00107
		0.31243	0.00704	0.00104	0.00772	0.00107			0.31243	0.00981	0.00105	0.00746	0.00108
		0.31638	0.00878	0.00104	0.00592	0.00107			0.31638	0.00831	0.00106	0.00656	0.00108
		0.32033	0.00929	0.00105	0.00641	0.00108			0.32033	0.00862	0.00107	0.00847	0.00109
		0.32427	0.01194	0.00106	0.00554	0.00109			0.32427	0.00758	0.00108	0.009	0.0011
		0.32822	0.00923	0.00107	0.00579	0.0011			0.32822	0.00793	0.00109	0.00699	0.00111
		0.33216	0.00858	0.00108	0.0059	0.00111			0.33216	0.00817	0.0011	0.00602	0.00112
		0.33611	0.00964	0.0011	0.00419	0.00113			0.33611	0.00614	0.00112	0.00726	0.00114
		0.34005	0.00885	0.00112	0.00364	0.00115			0.34005	0.00557	0.00114	0.00705	0.00116
		0.344	0.00985	0.00115	0.00683	0.00118			0.344	0.00895	0.00116	0.00779	0.00119
		0.34794	0.01183	0.00117	0.00569	0.0012			0.34794	0.00759	0.00119	0.00775	0.00121
		0.35189	0.00683	0.0012	0.00693	0.00123			0.35189	0.00902	0.00122	0.00516	0.00125
		0.35584	0.00967	0.00123	0.00396	0.00127			0.35584	0.00604	0.00126	0.00684	0.00128
		0.35978	0.00976	0.00127	0.00585	0.0013			0.35978	0.00792	0.00129	0.00683	0.00131
		0.36373	0.01026	0.00131	0.00669	0.00134			0.36373	0.00874	0.00133	0.00902	0.00135
		0.36767	0.00823	0.00135	0.00456	0.00139			0.36767	0.00636	0.00137	0.0061	0.0014
		0.37162	0.00908	0.00139	0.0054	0.00143			0.37162	0.00739	0.00141	0.00769	0.00144
		0.37556	0.00696	0.00144	0.00363	0.00148			0.37556	0.0057	0.00147	0.00496	0.00149
		0.37951	0.01053	0.0015	0.00489	0.00154			0.37951	0.00705	0.00153	0.00913	0.00156
		0.38345	0.01044	0.00155	0.0056	0.00159			0.38345	0.00768	0.00158	0.00831	0.00161
		0.3874	0.00612	0.00163	0.00376	0.00167			0.3874	0.0058	0.00165	0.00549	0.00169
		0.39135	0.01137	0.00171	0.0034	0.00175			0.39135	0.00551	0.00173	0.00781	0.00176
		0.39529	0.0099	0.00178	0.00591	0.00183			0.39529	0.00785	0.00181	0.00897	0.00184
		0.39924	0.0098	0.00189	0.0041	0.00193			0.39924	0.00627	0.00191	0.00617	0.00195
		0.40318	0.00769	0.002	0.00367	0.00206			0.40318	0.00608	0.00204	0.00664	0.00208
		0.40713	0.00552	0.00216	0.00917	0.00221			0.40713	0.01087	0.00219	0.00887	0.00225
