# Supplementary material for: The in vivo structure of biological membranes and evidence for lipid domains
Source: PLoS Biol. 2017 May 23;15(5):e2002214. doi: 10.1371/journal.pbio.2002214 (PMC5441578; doi:10.1371/journal.pbio.2002214)
Supplement: S8 Data — (XLSX) [file pbio.2002214.s020.xlsx]

## Sheet: Fig S10
		GCMS Chromatograms
	B. Subtilis DyusL, 90% D2O growth condition (+) Cerulenin, (+) BSA, growth rescued with:
			(70% 2H: 30% 1H) ai15:0 (70% 2H: 30% 1H) n16:0	(60% 2H: 40% 1H) ai15:0 (100% 2H) n16:0
		11.504	0	0
		11.51	0	0
		11.516	0	0
		11.522	0	0
		11.527	0	0
		11.533	0	0
		11.539	0	0
		11.544	0	0
		11.55	0	0
		11.556	0.00231	0
		11.562	0	0
		11.567	0	0
		11.573	0	0
		11.579	0	0
		11.584	0	0
		11.59	0	0
		11.596	0	0
		11.602	0	0
		11.607	0	0
		11.613	0	0
		11.619	0	0
		11.625	0	0
		11.63	0	0
		11.636	0	0
		11.642	0	0
		11.647	0	0
		11.653	0	0
		11.659	0	0
		11.665	0	0
		11.67	0	0
		11.676	0	0
		11.682	0	0
		11.687	0.00219	0
		11.693	0	0
		11.699	0	0
		11.705	0	0
		11.71	0	0
		11.716	0	0
		11.722	0	0
		11.727	0	0
		11.733	0	0
		11.739	0	0
		11.745	0	0
		11.75	0	0
		11.756	0	0
		11.762	0	0
		11.768	0	0
		11.773	0	0
		11.779	0	0
		11.785	0	0
		11.79	0	0
		11.796	0	0
		11.802	0	0
		11.808	0	0
		11.813	0	0
		11.819	0	0
		11.825	0	0
		11.83	0	0
		11.836	0	0
		11.842	0	0
		11.848	0	0
		11.853	0	0
		11.859	0	0
		11.865	0	0
		11.871	0	0
		11.876	0	0
		11.882	0	0
		11.888	0	0
		11.893	0	0
		11.899	0	0
		11.905	0	0
		11.911	0	0
		11.916	0	0
		11.922	0	0
		11.928	0	0
		11.933	0	0
		11.939	0	0
		11.945	0	0
		11.951	0	0
		11.956	0	0
		11.962	0	0
		11.968	0	0
		11.974	0	0
		11.979	0	0
		11.985	0	0
		11.991	0	0
		11.996	0	0
		12.002	0	0
		12.008	0	0
		12.014	0	0
		12.019	0	0
		12.025	0	0
		12.031	0	0
		12.036	0	0
		12.042	0	0
		12.048	0	0
		12.054	0	0
		12.059	0	0
		12.065	0	0
		12.071	0	0
		12.077	0	0
		12.082	0	0
		12.088	0	0
		12.094	0	0
		12.099	0	0
		12.105	0	0
		12.111	0	0
		12.117	0	0
		12.122	0	0
		12.128	0	0
		12.134	0	0
		12.139	0	0
		12.145	0	0
		12.151	0	0
		12.157	0	0
		12.162	0	0
		12.168	0	0
		12.174	0	0
		12.18	0	0
		12.185	0	0
		12.191	0	0
		12.197	0	0
		12.202	0	0
		12.208	0	0
		12.214	0	0
		12.22	0	0
		12.225	0	0
		12.231	0	0
		12.237	0	0
		12.242	0	0
		12.248	0	0
		12.254	0	0
		12.26	0	0
		12.265	0	0
		12.271	0	0
		12.277	0	0
		12.283	0	0
		12.288	0	0
		12.294	0	0
		12.3	0	0
		12.305	0	0
		12.311	0	0
		12.317	0	0
		12.323	0	0
		12.328	0	0
		12.334	0	0
		12.34	0	0
		12.345	0	0
		12.351	0	0
		12.357	0	0
		12.363	0	0
		12.368	0	0
		12.374	0	0
		12.38	0	0
		12.386	0	0
		12.391	0	0
		12.397	0	0
		12.403	0	0
		12.408	0	0
		12.414	0	0
		12.42	0	0
		12.426	0	0
		12.431	0	0
		12.437	0	0
		12.443	0	0
		12.448	0	0
		12.454	0	0
		12.46	0	0
		12.466	0	0
		12.471	0	0
		12.477	0	0
		12.483	0	0
		12.489	0	0
		12.494	0	0
		12.5	0	0
		12.506	0	0
		12.511	0	0
		12.517	0	0
		12.523	0	0
		12.529	0	0
		12.534	0	0
		12.54	0	0
		12.546	0	0
		12.551	0	0
		12.557	0	0
		12.563	0	0
		12.569	0	0
		12.574	0	0
		12.58	0	0
		12.586	0	0
		12.592	0	0
		12.597	0	0
		12.603	0	0
		12.609	0	0
		12.614	0	0
		12.62	0	0
		12.626	0	0
		12.632	0	0
		12.637	0	0.00314
		12.643	0.02691	0.01602
		12.649	0.07627	0.0889
		12.654	0.26122	0.23362
		12.66	0.56167	0.55796
		12.666	0.84592	0.83947
		12.672	1	1
		12.677	0.94987	0.90531
		12.683	0.70936	0.68604
		12.689	0.4343	0.39912
		12.695	0.24261	0.2185
		12.7	0.11313	0.09451
		12.706	0.03396	0.03183
		12.712	0.00723	0.01435
		12.717	0.00718	0.00298
		12.723	0	0.0125
		12.729	0	0.00372
		12.735	0	0.00376
		12.74	0	0.00374
		12.746	0	0.00489
		12.752	0	0.00539
		12.757	0	0.00473
		12.763	0	0.01584
		12.769	0	0.01133
		12.775	0	0.01348
		12.78	0	0.00759
		12.786	0	0.00622
		12.792	0	0.00718
		12.798	0	0.00732
		12.803	0	0
		12.809	0	0.00348
		12.815	0	0.00302
		12.82	0	0
		12.826	0	0
		12.832	0	0
		12.838	0	0
		12.843	0	0
		12.849	0	0
		12.855	0	0
		12.86	0	0
		12.866	0	0
		12.872	0	0
		12.878	0	0
		12.883	0	0
		12.889	0	0
		12.895	0	0
		12.9	0	0
		12.906	0	0
		12.912	0	0
		12.918	0	0
		12.923	0	0
		12.929	0	0
		12.935	0	0
		12.941	0	0
		12.946	0.00309	0.0068
		12.952	0.01936	0.04278
		12.958	0.06251	0.12041
		12.963	0.12768	0.32408
		12.969	0.24225	0.49774
		12.975	0.30345	0.58893
		12.981	0.24161	0.51677
		12.986	0.16309	0.33674
		12.992	0.08238	0.15311
		12.998	0.0291	0.06111
		13.003	0.0056	0.01674
		13.009	0	0
		13.015	0	0
		13.021	0	0
		13.026	0	0
		13.032	0	0
		13.038	0	0
		13.044	0	0
		13.049	0	0
		13.055	0	0
		13.061	0	0
		13.066	0	0
		13.072	0	0
		13.078	0	0
		13.084	0	0
		13.089	0	0
		13.095	0.00219	0
		13.101	0	0
		13.106	0	0
		13.112	0	0
		13.118	0	0
		13.124	0	0
		13.129	0	0
		13.135	0	0
		13.141	0	0
		13.147	0	0
		13.152	0	0
		13.158	0	0.00306
		13.164	0	0
		13.169	0	0
		13.175	0	0
		13.181	0	0
		13.187	0	0
		13.192	0	0
		13.198	0	0
		13.204	0	0
		13.209	0	0
		13.215	0	0
		13.221	0	0
		13.227	0	0
		13.232	0	0
		13.238	0	0
		13.244	0	0
		13.25	0	0
		13.255	0	0
		13.261	0	0
		13.267	0	0
		13.272	0	0
		13.278	0	0
		13.284	0	0
		13.29	0	0
		13.295	0	0
		13.301	0	0
		13.307	0	0
		13.312	0	0
		13.318	0	0
		13.324	0	0
		13.33	0	0
		13.335	0	0
		13.341	0	0
		13.347	0	0
		13.353	0	0
		13.358	0	0
		13.364	0	0
		13.37	0	0
		13.375	0	0
		13.381	0	0
		13.387	0	0
		13.393	0	0
		13.398	0	0
		13.404	0	0
		13.41	0	0
		13.415	0	0
		13.421	0	0
		13.427	0	0
		13.433	0	0
		13.438	0	0
		13.444	0	0
		13.45	0	0
		13.456	0	0
		13.461	0	0
		13.467	0	0
		13.473	0	0
		13.478	0	0
		13.484	0	0
		13.49	0	0
		13.496	0	0
		13.501	0	0
		13.507	0	0
		13.513	0	0
		13.518	0	0
		13.524	0	0
		13.53	0	0
		13.536	0	0
		13.541	0	0
		13.547	0	0
		13.553	0	0
		13.559	0	0
		13.564	0	0
		13.57	0	0
		13.576	0	0
		13.581	0	0
		13.587	0	0
		13.593	0	0
		13.599	0	0
		13.604	0	0
		13.61	0	0
		13.616	0	0
		13.621	0	0
		13.627	0	0
		13.633	0	0
		13.639	0	0
		13.644	0	0
		13.65	0	0
		13.656	0	0
		13.662	0	0
		13.667	0	0
		13.673	0	0
		13.679	0	0
		13.684	0	0
		13.69	0	0
		13.696	0	0
		13.702	0	0
		13.707	0	0
		13.713	0	0
		13.719	0	0
		13.724	0	0
		13.73	0	0
		13.736	0	0
		13.742	0	0
		13.747	0	0
		13.753	0	0
		13.759	0	0
		13.765	0	0
		13.77	0	0
		13.776	0	0
		13.782	0	0
		13.787	0	0
		13.793	0	0
		13.799	0	0
		13.805	0	0
		13.81	0	0
		13.816	0	0
		13.822	0	0
		13.827	0	0
		13.833	0	0
		13.839	0	0
		13.845	0	0
		13.85	0	0
		13.856	0	0
		13.862	0	0
		13.868	0	0
		13.873	0	0
		13.879	0	0
		13.885	0	0
		13.89	0	0
		13.896	0	0
		13.902	0	0
		13.908	0	0
		13.913	0	0
		13.919	0	0
		13.925	0	0
		13.93	0	0
		13.936	0	0
		13.942	0	0
		13.948	0	0
		13.953	0	0
		13.959	0	0
		13.965	0	0
		13.971	0	0
		13.976	0	0
		13.982	0	0
		13.988	0	0
		13.993	0	0
		13.999	0	0.00312
		14.005	0	0
		14.011	0	0
		14.016	0	0
		14.022	0	0
		14.028	0	0
		14.033	0	0
		14.039	0	0
		14.045	0	0
		14.051	0	0
		14.056	0	0
		14.062	0	0
		14.068	0	0
		14.074	0	0
		14.079	0	0
		14.085	0	0
		14.091	0	0
		14.096	0	0
		14.102	0	0
		14.108	0	0
		14.114	0	0
		14.119	0	0
		14.125	0	0
		14.131	0	0
		14.136	0	0
		14.142	0	0
		14.148	0	0
		14.154	0	0
		14.159	0	0
		14.165	0	0
		14.171	0	0
		14.176	0	0
		14.182	0	0
		14.188	0	0
		14.194	0	0
		14.199	0	0
		14.205	0	0
		14.211	0	0
		14.217	0	0
		14.222	0	0
		14.228	0	0
		14.234	0	0
		14.239	0	0
		14.245	0	0
		14.251	0	0
		14.257	0	0
		14.262	0	0
		14.268	0	0
		14.274	0	0
		14.279	0	0
		14.285	0	0
		14.291	0	0
		14.297	0	0
		14.302	0	0
		14.308	0	0
		14.314	0	0
		14.32	0	0
		14.325	0	0
		14.331	0	0
		14.337	0	0
		14.342	0	0
		14.348	0	0
		14.354	0	0
		14.36	0	0
		14.365	0	0
		14.371	0	0
		14.377	0	0
		14.382	0	0
		14.388	0	0
		14.394	0	0
		14.4	0	0
		14.405	0	0
		14.411	0	0
		14.417	0	0
		14.423	0	0
		14.428	0	0
		14.434	0.00241	0
		14.44	0	0
		14.445	0	0
		14.451	0	0
		14.457	0	0
		14.463	0	0
		14.468	0	0
		14.474	0.00257	0
		14.48	0.00948	0.02044
		14.485	0.01656	0.06984
		14.491	0.04499	0.13067
		14.497	0.07498	0.27392
		14.503	0.11806	0.3994
		14.508	0.15806	0.46351
		14.514	0.13128	0.37634
		14.52	0.08718	0.24927
		14.526	0.04332	0.14095
		14.531	0.01466	0.05835
		14.537	0.00713	0.01598
		14.543	0.00247	0.00805
		14.548	0	0.00326
		14.554	0	0
		14.56	0	0
		14.566	0	0
		14.571	0	0
		14.577	0	0
		14.583	0	0
		14.588	0	0
		14.594	0	0
		14.6	0	0
		14.606	0	0
		14.611	0	0
		14.617	0	0
		14.623	0	0
		14.629	0	0
		14.634	0	0
		14.64	0	0
		14.646	0	0
		14.651	0	0
		14.657	0	0
		14.663	0	0
		14.669	0	0
		14.674	0	0
		14.68	0	0
		14.686	0	0
		14.691	0	0
		14.697	0	0
		14.703	0	0
		14.709	0	0
		14.714	0	0
		14.72	0	0
		14.726	0	0
		14.732	0	0
		14.737	0	0
		14.743	0	0
		14.749	0	0
		14.754	0	0
		14.76	0	0
		14.766	0	0
		14.772	0	0
		14.777	0	0
		14.783	0	0
		14.789	0	0
		14.794	0	0
		14.8	0	0
		14.806	0	0
		14.812	0	0
		14.817	0	0
		14.823	0	0
		14.829	0	0
		14.835	0	0
		14.84	0	0
		14.846	0.0025	0
		14.852	0.00816	0
		14.857	0.01483	0
		14.863	0.02155	0
		14.869	0.0379	0.00767
		14.875	0.03745	0.00487
		14.88	0.03189	0.00346
		14.886	0.01959	0
		14.892	0.0109	0
		14.897	0.00775	0
		14.903	0	0
		14.909	0	0
		14.915	0	0
		14.92	0	0
		14.926	0	0
		14.932	0	0
		14.938	0	0
		14.943	0	0
		14.949	0	0
		14.955	0	0
		14.96	0	0
		14.966	0	0
		14.972	0	0
		14.978	0	0
		14.983	0	0
		14.989	0	0
		14.995	0	0
		15	0	0
		15.006	0	0
		15.012	0	0
		15.018	0	0
		15.023	0	0
		15.029	0	0
		15.035	0	0
		15.041	0	0
		15.046	0	0
		15.052	0	0
		15.058	0	0
		15.063	0	0
		15.069	0	0
		15.075	0	0
		15.081	0	0
		15.086	0	0
		15.092	0	0
		15.098	0	0
		15.103	0	0
		15.109	0	0
		15.115	0	0
		15.121	0	0
		15.126	0	0
		15.132	0	0
		15.138	0	0
		15.144	0	0
		15.149	0	0
		15.155	0	0
		15.161	0	0
		15.166	0	0
		15.172	0	0
		15.178	0	0
		15.184	0	0
		15.189	0	0
		15.195	0	0
		15.201	0	0
		15.206	0	0
		15.212	0	0
		15.218	0	0
		15.224	0	0
		15.229	0	0
		15.235	0	0
		15.241	0.00257	0
		15.247	0	0
		15.252	0	0
		15.258	0	0
		15.264	0	0
		15.269	0	0
		15.275	0	0
		15.281	0	0
		15.287	0	0
		15.292	0	0
		15.298	0	0
		15.304	0	0
		15.309	0	0
		15.315	0	0
		15.321	0	0
		15.327	0.00238	0
		15.332	0	0
		15.338	0	0
		15.344	0	0
		15.35	0	0
		15.355	0	0
		15.361	0	0
		15.367	0	0
		15.372	0	0
		15.378	0.00229	0
		15.384	0	0
		15.39	0	0
		15.395	0	0.003
		15.401	0	0
		15.407	0.00251	0
		15.412	0	0
		15.418	0.00316	0
		15.424	0	0
		15.43	0	0
		15.435	0	0
		15.441	0	0
		15.447	0	0
		15.452	0	0
		15.458	0	0
		15.464	0	0
		15.47	0	0
		15.475	0	0
		15.481	0	0
		15.487	0	0
		15.493	0	0
		15.498	0	0
		15.504	0	0
		15.51	0	0
		15.515	0	0
		15.521	0	0
		15.527	0	0
		15.533	0	0
		15.538	0	0.00487
		15.544	0	0
		15.55	0	0
		15.555	0	0.0066
		15.561	0	0
		15.567	0	0
		15.573	0	0
		15.578	0	0
		15.584	0	0
		15.59	0	0
		15.596	0	0
		15.601	0	0
		15.607	0	0
		15.613	0	0
		15.618	0	0
		15.624	0	0
		15.63	0	0
		15.636	0	0
		15.641	0	0
		15.647	0	0
		15.653	0	0
		15.658	0	0
		15.664	0	0
		15.67	0	0
		15.676	0	0
		15.681	0	0
		15.687	0	0
		15.693	0	0
		15.699	0	0
		15.704	0	0
		15.71	0	0
		15.716	0	0
		15.721	0	0
		15.727	0	0
		15.733	0.00221	0
		15.739	0	0
		15.744	0	0
		15.75	0	0.00298
		15.756	0	0
		15.761	0	0
		15.767	0	0
		15.773	0	0
		15.779	0	0
		15.784	0	0
		15.79	0	0
		15.796	0	0
		15.802	0	0
		15.807	0	0
		15.813	0	0
		15.819	0	0
		15.824	0	0
		15.83	0	0.0037
		15.836	0	0
		15.842	0	0
		15.847	0	0
		15.853	0	0
		15.859	0	0
		15.864	0	0
		15.87	0	0
		15.876	0	0
		15.882	0	0
		15.887	0	0
		15.893	0	0
		15.899	0	0
		15.905	0	0
		15.91	0	0
		15.916	0	0
		15.922	0	0
		15.927	0	0
		15.933	0	0
		15.939	0	0
		15.945	0	0
		15.95	0	0
		15.956	0	0
		15.962	0	0
		15.967	0	0
		15.973	0	0
		15.979	0	0.00334
		15.985	0	0
		15.99	0	0
		15.996	0	0
		16.002	0	0
		16.008	0	0
		16.013	0	0
		16.019	0	0
		16.025	0	0
		16.03	0	0
		16.036	0	0
		16.042	0	0
		16.048	0	0
		16.053	0	0
		16.059	0	0
		16.065	0	0
		16.07	0	0
		16.076	0	0
		16.082	0	0
		16.088	0	0
		16.093	0	0
		16.099	0	0
		16.105	0	0
		16.111	0	0
		16.116	0	0
		16.122	0	0.00364
		16.128	0.00248	0
		16.133	0	0
		16.139	0	0
		16.145	0	0
		16.151	0	0
		16.156	0	0
		16.162	0	0
		16.168	0	0
		16.173	0	0
		16.179	0	0
		16.185	0	0
		16.191	0	0
		16.196	0	0
		16.202	0	0
		16.208	0	0
		16.214	0	0
		16.219	0	0
		16.225	0	0
		16.231	0	0
		16.236	0	0
		16.242	0	0
		16.248	0	0
		16.254	0	0
		16.259	0	0
		16.265	0	0
		16.271	0	0
		16.276	0.00255	0
		16.282	0.00287	0
		16.288	0	0
		16.294	0	0
		16.299	0	0
		16.305	0	0
		16.311	0	0
		16.317	0	0
		16.322	0	0
		16.328	0	0
		16.334	0	0
		16.339	0.00221	0
		16.345	0	0
		16.351	0	0
		16.357	0	0
		16.362	0	0
		16.368	0	0
		16.374	0	0.00298
		16.379	0	0
		16.385	0	0
		16.391	0	0
		16.397	0	0
		16.402	0	0
		16.408	0	0
		16.414	0	0
		16.419	0	0
		16.425	0.00219	0
		16.431	0.00251	0
		16.437	0	0
		16.442	0	0
		16.448	0	0
		16.454	0	0
		16.46	0	0
		16.465	0	0
		16.471	0	0
		16.477	0	0
		16.482	0	0
		16.488	0	0
		16.494	0	0
		16.5	0	0
		16.505	0	0
		16.511	0	0
		16.517	0	0
		16.523	0.00229	0
		16.528	0	0
		16.534	0.00226	0
		16.54	0	0
		16.545	0	0
		16.551	0	0
		16.557	0	0
		16.563	0	0
		16.568	0	0
		16.574	0	0.00352
		16.58	0	0.00376
		16.585	0	0
		16.591	0	0
		16.597	0	0
		16.603	0	0
		16.608	0	0
		16.614	0	0
		16.62	0	0
		16.625	0	0
		16.631	0	0
		16.637	0	0
		16.643	0	0
		16.648	0.00234	0
		16.654	0	0
		16.66	0	0
		16.666	0	0
		16.671	0.00229	0
		16.677	0	0
		16.683	0	0
		16.688	0	0.00344
		16.694	0	0
		16.7	0	0
		16.706	0	0
		16.711	0	0
		16.717	0	0.00326
		16.723	0	0
		16.728	0	0
		16.734	0.00222	0
		16.74	0.00286	0
		16.746	0	0.00326
		16.751	0	0
		16.757	0	0
		16.763	0	0
		16.769	0.00224	0
		16.774	0	0
		16.78	0	0
		16.786	0	0
		16.791	0	0.00412
		16.797	0	0
		16.803	0.00237	0
		16.809	0.00237	0
		16.814	0	0
		16.82	0	0
		16.826	0	0
		16.831	0	0
		16.837	0	0
		16.843	0	0
		16.849	0	0
		16.854	0	0
		16.86	0	0
		16.866	0	0
		16.872	0	0
		16.877	0	0
		16.883	0	0
		16.889	0	0
		16.894	0	0
		16.9	0	0.0033
		16.906	0	0
		16.912	0	0
		16.917	0	0.00304
		16.923	0	0
		16.929	0	0
		16.934	0.00235	0
		16.94	0	0
		16.946	0	0
		16.952	0.00309	0.00338
		16.957	0	0
		16.963	0	0.00344
		16.969	0.00244	0
		16.975	0	0
		16.98	0	0
		16.986	0	0
		16.992	0	0
		16.997	0	0
		17.003	0.00279	0
		17.009	0	0
		17.015	0.00218	0
		17.02	0	0
		17.026	0	0
		17.032	0	0
		17.037	0	0
		17.043	0	0
		17.049	0	0
		17.055	0	0
		17.06	0	0
		17.066	0	0
		17.072	0	0
		17.078	0	0
		17.083	0	0
		17.089	0.00302	0
		17.095	0	0
		17.1	0	0
		17.106	0.00258	0.00376
		17.112	0	0
		17.118	0	0.00326
		17.123	0	0.00316
		17.129	0	0
		17.135	0	0
		17.14	0	0
		17.146	0.0025	0
		17.152	0	0.00316
		17.158	0	0
		17.163	0	0
		17.169	0	0
		17.175	0	0
		17.181	0.00225	0
		17.186	0	0
		17.192	0.00232	0
		17.198	0	0
		17.203	0	0
		17.209	0.00279	0
		17.215	0	0
		17.221	0	0.0031
		17.226	0	0
		17.232	0	0
		17.238	0	0
		17.243	0	0
		17.249	0	0
		17.255	0	0
		17.261	0	0.0041
		17.266	0.00235	0
		17.272	0.0028	0
		17.278	0	0
		17.284	0	0
		17.289	0	0
		17.295	0	0.00342
		17.301	0	0
		17.306	0	0
		17.312	0	0
		17.318	0	0
		17.324	0	0.00326
		17.329	0.00283	0.00398
		17.335	0	0
		17.341	0	0
		17.346	0	0
		17.352	0	0
		17.358	0	0
		17.364	0	0
		17.369	0	0
		17.375	0	0.00344
		17.381	0	0
		17.387	0	0.00326
		17.392	0	0
		17.398	0	0
		17.404	0	0
		17.409	0.00234	0.0033
		17.415	0	0.00302
		17.421	0.00238	0
		17.427	0	0
		17.432	0	0.0036
		17.438	0.00221	0
		17.444	0	0.00306
		17.449	0	0
		17.455	0.00303	0
		17.461	0	0.00328
		17.467	0	0
		17.472	0	0
		17.478	0	0
		17.484	0	0
		17.49	0	0.00356
		17.495	0	0
		17.501	0.00284	0.00314
		17.507	0.00276	0
		17.512	0	0
		17.518	0.00222	0.0033
		17.524	0	0.00354
		17.53	0	0
		17.535	0.00289	0.00336
		17.541	0.00241	0
		17.547	0	0
		17.552	0	0
		17.558	0.00239	0
		17.564	0	0
		17.57	0	0.0031
		17.575	0	0
		17.581	0.00219	0
		17.587	0	0
		17.593	0	0
		17.598	0	0
		17.604	0	0
		17.61	0	0
		17.615	0	0
		17.621	0	0
		17.627	0	0.00328
		17.633	0	0
		17.638	0	0
		17.644	0	0.00314
		17.65	0	0
		17.655	0	0
		17.661	0	0.00425
		17.667	0	0.00316
		17.673	0	0.00318
		17.678	0	0
		17.684	0	0.0039
		17.69	0	0
		17.695	0.00225	0
		17.701	0	0
		17.707	0	0.00433
		17.713	0	0
		17.718	0	0.00316
		17.724	0	0.0036
		17.73	0	0
		17.736	0	0.00406
		17.741	0	0.00491
		17.747	0	0
		17.753	0	0.00324
		17.758	0	0.00326
		17.764	0.00242	0
		17.77	0	0.00302
		17.776	0	0
		17.781	0.00247	0
		17.787	0.00228	0.003
		17.793	0	0
		17.799	0	0
		17.804	0	0
		17.81	0	0
		17.816	0	0
		17.821	0.00229	0
		17.827	0	0
		17.833	0	0
		17.839	0	0
		17.844	0	0
		17.85	0.00225	0
		17.856	0.00251	0
		17.861	0	0.00348
		17.867	0	0
		17.873	0	0
		17.879	0	0
		17.884	0	0
		17.89	0.0028	0.00326
		17.896	0	0
		17.902	0	0.00348
		17.907	0	0
		17.913	0	0.00437
		17.919	0.00245	0
		17.924	0.00229	0
		17.93	0.00267	0
		17.936	0.0037	0
		17.942	0	0
		17.947	0.00283	0
		17.953	0	0
		17.959	0	0.00304
		17.964	0	0
		17.97	0	0.00374
		17.976	0	0.00463
		17.982	0.00231	0.00322
		17.987	0.00244	0.00404
		17.993	0.00254	0
		17.999	0	0
		18.004	0.00456	0.00338
		18.01	0	0.00437
		18.016	0.00239	0.00308
		18.022	0	0
		18.027	0	0.00328
		18.033	0.00276	0.00443
		18.039	0.00224	0.00364
		18.045	0	0
		18.05	0	0
		18.056	0	0.00439
		18.062	0.00235	0
		18.067	0	0.0031
		18.073	0	0
		18.079	0	0.00459
		18.085	0	0.00559
		18.09	0	0.00334
		18.096	0	0.0062
		18.102	0	0
		18.107	0	0.00431
		18.113	0.00237	0.00376
		18.119	0.00271	0
		18.125	0	0
		18.13	0.00234	0
		18.136	0	0.0031
		18.142	0	0
		18.148	0	0
		18.153	0.00266	0
		18.159	0	0
		18.165	0	0
		18.17	0.00308	0
		18.176	0.00282	0.0041
		18.182	0	0
		18.188	0	0
		18.193	0	0
		18.199	0	0.00318
		18.205	0	0
		18.21	0.00225	0.0039
		18.216	0.00225	0.00396
		18.222	0.0025	0.00342
		18.228	0.00457	0
		18.233	0	0
		18.239	0.00274	0
		18.245	0.00221	0
		18.251	0.00284	0
		18.256	0	0.003
		18.262	0	0
		18.268	0.00254	0
		18.273	0	0.00336
		18.279	0	0
		18.285	0	0.00322
		18.291	0.00316	0
		18.296	0	0.00559
		18.302	0.0025	0
		18.308	0.00231	0
		18.313	0	0.00362
		18.319	0	0.0037
		18.325	0	0.00328
		18.331	0	0.00441
		18.336	0.00302	0
		18.342	0	0
		18.348	0.00221	0.00398
		18.354	0.00282	0
		18.359	0.00271	0.00302
		18.365	0.00225	0.00336
		18.371	0.00244	0
		18.376	0	0
		18.382	0	0.00304
		18.388	0	0
		18.394	0	0.00413
		18.399	0.00229	0
		18.405	0	0.00433
		18.411	0	0.00342
		18.416	0.00251	0.00312
		18.422	0.00221	0.00658
		18.428	0.00313	0
		18.434	0.00232	0
		18.439	0	0.0059
		18.445	0	0
		18.451	0	0.00376
		18.457	0.00244	0.00348
		18.462	0	0
		18.468	0	0.0034
		18.474	0.00254	0
		18.479	0	0
		18.485	0.00226	0.00338
		18.491	0.00282	0
		18.497	0	0.0032
		18.502	0.00264	0.0036
		18.508	0	0
		18.514	0	0.00427
		18.519	0.00338	0.0031
		18.525	0.00258	0
		18.531	0	0.00348
		18.537	0	0.0041
		18.542	0	0
		18.548	0	0.00477
		18.554	0	0
		18.56	0	0.00402
		18.565	0.00261	0
		18.571	0.00234	0
		18.577	0.00263	0.00342
		18.582	0	0
		18.588	0.00253	0
		18.594	0.00264	0
		18.6	0	0
		18.605	0	0.00318
		18.611	0	0.00435
		18.617	0	0.00435
		18.622	0	0
		18.628	0	0.00507
		18.634	0.00253	0.0033
		18.64	0	0
		18.645	0.00308	0
		18.651	0	0.00366
		18.657	0.00222	0.00314
		18.663	0	0
		18.668	0.00271	0.00433
		18.674	0	0.00298
		18.68	0	0
		18.685	0.00258	0.00362
		18.691	0	0
		18.697	0.00264	0
		18.703	0	0
		18.708	0	0.00314
		18.714	0.00277	0.00477
		18.72	0	0.00318
		18.725	0	0
		18.731	0.00286	0
		18.737	0.00319	0
		18.743	0	0.00362
		18.748	0	0.00298
		18.754	0	0
		18.76	0.00251	0
		18.766	0.00226	0.00378
		18.771	0.00264	0.00346
		18.777	0.00296	0.00342
		18.783	0	0
		18.788	0.00422	0.0034
		18.794	0.00254	0.0033
		18.8	0	0
		18.806	0.00345	0.00573
		18.811	0.00229	0.0038
		18.817	0	0.0036
		18.823	0.00308	0.00378
		18.828	0.00258	0.004
		18.834	0	0.00368
		18.84	0	0
		18.846	0.00232	0.0037
		18.851	0	0.00388
		18.857	0.00258	0
		18.863	0.00332	0.00419
		18.869	0.00308	0.00573
		18.874	0.00253	0.0034
		18.88	0.00258	0.00372
		18.886	0.00293	0.00439
		18.891	0.00348	0.00326
		18.897	0	0
		18.903	0.00238	0.00421
		18.909	0.00319	0.0036
		18.914	0	0.00386
		18.92	0.00276	0.0033
		18.926	0	0
		18.931	0	0.003
		18.937	0	0.00382
		18.943	0	0.00318
		18.949	0.00337	0.003
		18.954	0.00266	0
		18.96	0.00261	0.00344
		18.966	0.00237	0
		18.972	0.00245	0
		18.977	0	0.0058
		18.983	0.00228	0.00302
		18.989	0	0.00314
		18.994	0	0

## Sheet: Fig S11a
		Control Mixture		Experimental Mixture		Difference
	q [Å^-1]	I(q)	Error	I(q)	Error	I(q)
	0.00954	0.06041	0.00441	0.07014	0.00342	0.00972	0.00558
	0.01074	0.05136	0.00407	0.05507	0.00314	0.0037	0.00514
	0.01194	0.04847	0.00381	0.04751	0.00292	-0.000957577	0.0048
	0.01314	0.03673	0.00362	0.04033	0.00277	0.0036	0.00456
	0.01435	0.0354	0.00343	0.03394	0.00262	-0.00146	0.00432
	0.01555	0.03029	0.00327	0.03173	0.0025	0.00144	0.00412
	0.01675	0.02787	0.00315	0.02838	0.00241	0.000506376	0.00396
	0.01796	0.02674	0.00305	0.02458	0.00232	-0.00216	0.00383
	0.01916	0.01495	0.00293	0.01728	0.00224	0.00234	0.00369
	0.02036	0.01609	0.00283	0.02146	0.00217	0.00537	0.00356
	0.02157	0.01747	0.00276	0.0195	0.00211	0.00204	0.00347
	0.02277	0.01484	0.00271	0.02127	0.00208	0.00644	0.00341
	0.02397	0.01207	0.00264	0.01677	0.00202	0.0047	0.00333
	0.02517	0.01491	0.00256	0.0212	0.00196	0.00629	0.00322
	0.02638	0.01561	0.00249	0.01681	0.0019	0.0012	0.00313
	0.02758	0.01243	0.00243	0.01879	0.00186	0.00636	0.00306
	0.02878	0.01007	0.00238	0.01909	0.00182	0.00902	0.003
	0.02999	0.01387	0.00237	0.01746	0.00181	0.0036	0.00298
	0.03119	0.00771	0.00233	0.01764	0.00179	0.00993	0.00293
	0.03239	0.00828	0.00229	0.01425	0.00175	0.00597	0.00288
	0.0336	0.01309	0.00223	0.01591	0.0017	0.00282	0.00281
	0.0348	0.01069	0.00218	0.01614	0.00166	0.00546	0.00274
	0.036	0.00769	0.00214	0.01643	0.00164	0.00873	0.0027
	0.0372	0.00987	0.0021	0.01619	0.00161	0.00632	0.00265
	0.03841	0.00944	0.00207	0.01392	0.00158	0.00448	0.00261
	0.03961	0.0076	0.00204	0.01478	0.00156	0.00718	0.00256
	0.04081	0.00882	0.00201	0.01323	0.00153	0.00441	0.00252
	0.04202	0.01107	0.00196	0.01754	0.0015	0.00647	0.00247
	0.04322	0.00996	0.00195	0.01504	0.00149	0.00508	0.00245
	0.04442	0.00926	0.00193	0.01297	0.00147	0.00371	0.00242
	0.04562	0.0125	0.00189	0.01628	0.00145	0.00378	0.00238
	0.04683	0.01071	0.00187	0.01493	0.00143	0.00422	0.00235
	0.04803	0.00541	0.00185	0.00998	0.00141	0.00458	0.00233
	0.04923	0.00936	0.00182	0.01475	0.00139	0.00538	0.00229
	0.05044	0.00712	0.00179	0.01464	0.00137	0.00753	0.00226
	0.05164	0.00749	0.00178	0.0122	0.00136	0.0047	0.00224
	0.05284	0.00746	0.00175	0.01501	0.00134	0.00756	0.00221
	0.05403	0.00959	0.000587949	0.01723	0.00132	0.00764	0.00145
	0.05405	0.00875	0.00173	0.01503	0.00133	0.00628	0.00218
	0.05525	0.00918	0.00173	0.01352	0.00132	0.00434	0.00217
	0.05645	0.00788	0.00171	0.01314	0.0013	0.00526	0.00215
	0.05765	0.00987	0.00171	0.01391	0.0013	0.00403	0.00215
	0.05886	0.00612	0.0017	0.01549	0.0013	0.00937	0.00214
	0.06006	0.00352	0.00172	0.01119	0.00131	0.00767	0.00216
	0.06126	0.00847	0.00173	0.01333	0.00132	0.00486	0.00218
	0.06192	0.00726	0.000551005	0.01442	0.00124	0.00716	0.00136
	0.06247	0.00926	0.00175	0.01533	0.00134	0.00607	0.00221
	0.06367	0.0087	0.00179	0.01184	0.00136	0.00314	0.00225
	0.06487	0.00559	0.00183	0.01212	0.0014	0.00653	0.0023
	0.06608	0.00766	0.00187	0.01275	0.00143	0.00508	0.00236
	0.06728	0.00867	0.00194	0.01482	0.00149	0.00615	0.00245
	0.06848	0.00843	0.00202	0.01682	0.00155	0.00839	0.00255
	0.06968	0.00649	0.00212	0.01459	0.00162	0.0081	0.00267
	0.06982	0.00737	0.000517765	0.01171	0.00116	0.00433	0.00127
	0.07771	0.00533	0.000491235	0.00853	0.0011	0.0032	0.00121
	0.08561	0.00497	0.000465928	0.00826	0.00105	0.0033	0.00115
	0.0935	0.00477	0.000445404	0.00646	0.000999896	0.00169	0.00109
	0.1014	0.00441	0.000427134	0.00688	0.00095926	0.00248	0.00105
	0.10929	0.00361	0.000411422	0.00622	0.000924243	0.0026	0.00101
	0.11719	0.00379	0.00039821	0.00564	0.000894392	0.00185	0.000979034
	0.12508	0.00369	0.000386169	0.00492	0.000867237	0.00123	0.00094933
	0.13298	0.00325	0.000374209	0.00513	0.000840653	0.00189	0.000920179
	0.14087	0.00245	0.000363278	0.00346	0.00081609	0.001	0.000893294
	0.14877	0.00225	0.000353833	0.0032	0.000794983	0.000950307	0.00087017
	0.15667	0.00306	0.000346261	0.00261	0.000777347	-0.000447159	0.000850979
	0.16456	0.00265	0.000338971	0.0024	0.000761293	-0.000252102	0.000833348
	0.17246	0.00271	0.000331295	0.00213	0.000743828	-0.000583709	0.00081427
	0.18035	0.00245	0.000323991	0.00213	0.000727627	-0.000316074	0.000796499
	0.18825	0.00267	0.000317162	0.00277	0.000712259	9.12034e-05	0.000779682
	0.19614	0.00284	0.000311046	0.00132	0.000698139	-0.00151	0.000764296
	0.20404	0.00234	0.000304321	0.00225	0.000683468	-9.48198e-05	0.000748158
	0.21193	0.00264	0.000298621	0.00248	0.000670633	-0.000164002	0.000734113
	0.21983	0.00293	0.000293078	0.0034	0.00065827	0.000467169	0.000720565
	0.22772	0.00249	0.000287545	0.00217	0.000645708	-0.000311916	0.000706839
	0.23562	0.00294	0.000283366	0.00299	0.000636335	4.91911e-05	0.000696577
	0.24351	0.00232	0.000278166	0.00217	0.000624799	-0.00014096	0.000683923
	0.25141	0.00261	0.000273584	0.00306	0.00061462	0.000453468	0.000672759
	0.25282	0.00227	0.000254131	0.00225	0.000306734	-1.36898e-05	0.000398332
	0.25931	0.00227	0.00026949	0.00203	0.000605336	-0.000239972	0.000662613
	0.2607	0.00191	0.000252707	0.00232	0.00030541	0.000418658	0.000396404
	0.2672	0.00243	0.000265317	0.00211	0.000595925	-0.0003132	0.000652319
	0.26857	0.0026	0.00025525	0.002	0.000307695	-0.000598153	0.000399786
	0.2751	0.00243	0.000261275	0.00221	0.000586855	-0.000224809	0.000642389
	0.27645	0.00234	0.000253916	0.00217	0.000306309	-0.00017652	0.000397867
	0.28299	0.00249	0.000257582	0.00264	0.000578556	0.000145009	0.000633305
	0.28432	0.00229	0.000244073	0.0021	0.000294387	-0.000184832	0.000382407
	0.29089	0.00227	0.000254956	0.00297	0.00057288	0.000702963	0.000627052
	0.2922	0.00259	0.000242672	0.00317	0.000293432	0.000581969	0.000380778
	0.29878	0.00226	0.000253087	0.00242	0.000568704	0.000155855	0.000622477
	0.30007	0.0025	0.000235399	0.00267	0.000284368	0.000170477	0.000369158
	0.30795	0.00268	0.000231716	0.0025	0.000279503	-0.000178445	0.000363062
	0.31583	0.00254	0.000229823	0.0029	0.000277714	0.00036121	0.000360477
	0.3237	0.00222	0.000229311	0.00228	0.000276836	6.17178e-05	0.000359474
	0.33158	0.0024	0.000222976	0.00247	0.000269239	6.26882e-05	0.000349583
	0.33945	0.00209	0.00022198	0.00234	0.00026815	0.000246627	0.000348108
	0.34733	0.00215	0.000218653	0.00241	0.000264239	0.000253579	0.000342974

## Sheet: Fig S11b
		GCMS Chromatograms
	B. Subtilis DyusL, 90% D2O growth condition (+) Cerulenin, (+) BSA, growth rescued with:
			(70% 2H: 30% 1H) ai15:0 (70% 2H: 30% 1H) n16:0	(60% 2H: 40% 1H) ai15:0 (100% 2H) n16:0
	11.504		0.000124043	0
	11.51		0	0.000134231
	11.516		0.000134583	0
	11.521		0.000194577	0.000144623
	11.527		0.000270787	0.000213038
	11.533		0.000282948	0.000129901
	11.539		0.000346186	0.00016714
	11.544		0.000522116	0.000527399
	11.55		0.000440231	0.000428674
	11.556		0.000371319	0.000400962
	11.561		0	0.000355929
	11.567		0.00031781	0
	11.573		0	0
	11.579		0	0
	11.584		0.000137826	0
	11.59		0	0
	11.596		0.000143501	0
	11.601		0	0.00017147
	11.607		0	0.000135097
	11.613		0.000127286	0.000168872
	11.619		0.00013134	0.000173202
	11.624		0	0
	11.63		0	0.000136829
	11.636		0.000182416	0.000374981
	11.642		0.000357536	0.000758623
	11.647		0.000602379	0.0011
	11.653		0.000693182	0.00152
	11.659		0.00086668	0.0015
	11.664		0.000949376	0.00108
	11.67		0.000454014	0.000749097
	11.676		0.00026349	0.000821841
	11.682		0.000273219	0.000407024
	11.687		0.000349429	0.000336011
	11.693		0.000168634	0
	11.699		0.000450771	0.000257204
	11.704		0.000128908	0.000161943
	11.71		0.000214846	0.000131633
	11.716		0	0.000199182
	11.722		0	0
	11.727		0.000287002	0.000132499
	11.733		0.000544817	0.000299639
	11.739		0.000200253	0.000721385
	11.745		0.000631566	0.00149
	11.75		0.00106	0.00124
	11.756		0.0013	0.00131
	11.762		0.000481579	0.00133
	11.767		0.000715072	0.00131
	11.773		0.000765338	0.00134
	11.779		0.00146	0.00114
	11.785		0.00194	0.00194
	11.79		0.00144	0.00128
	11.796		0.000928297	0.000951743
	11.802		0.000801821	0.000727447
	11.807		0.000963158	0.000840894
	11.813		0.00103	0.00142
	11.819		0.000876409	0.00127
	11.825		0.000812361	0.0016
	11.83		0.00132	0.00126
	11.836		0.000884517	0.00155
	11.842		0.000804253	0.0017
	11.848		0.000894246	0.00112
	11.853		0.000754798	0.000728313
	11.859		0.00123	0.00129
	11.865		0.000921811	0.00111
	11.87		0.000323485	0.000676352
	11.876		0	0
	11.882		0.00013134	0
	11.888		0.0002416	0.000241616
	11.893		0.000529413	0.0019
	11.899		0.00289	0.00463
	11.905		0.00648	0.01098
	11.91		0.01026	0.01845
	11.916		0.01362	0.02378
	11.922		0.01371	0.02576
	11.928		0.01142	0.02242
	11.933		0.00669	0.01524
	11.939		0.00454	0.00697
	11.945		0.00271	0.00294
	11.951		0.00286	0.00307
	11.956		0.00181	0.00234
	11.962		0.00102	0.00165
	11.968		0.000355915	0.00065297
	11.973		0	0.000269328
	11.979		0	0.000135963
	11.985		0	0
	11.991		0.00015323	0
	11.996		0	0
	12.002		0.000168634	0.000160211
	12.008		0.000127286	0
	12.013		0.000171066	0.000392302
	12.019		0.000373751	0.000284051
	12.025		0.000309702	0.00107
	12.031		0.00127	0.00171
	12.036		0.000948565	0.00146
	12.042		0.0012	0.00149
	12.048		0.000762095	0.00133
	12.054		0.000695614	0.00138
	12.059		0.000341321	0.000737839
	12.065		0.000124854	0.000149819
	12.071		0.000346996	0
	12.076		0.000154851	0.000383641
	12.082		0.000124043	0.000536059
	12.088		0.000327539	0.000608803
	12.094		0.000256194	0.000951743
	12.099		0	0.000462448
	12.105		0	0.000182728
	12.111		0	0.000163675
	12.116		0	0.000345537
	12.122		0.000136204	0
	12.128		0	0.000132499
	12.134		0.000156473	0.000368053
	12.139		0.000558599	0.000711858
	12.145		0.000520495	0.00129
	12.151		0.000856952	0.00121
	12.157		0.000535088	0.00133
	12.162		0.000459689	0.000785469
	12.168		0.000136204	0.000730911
	12.174		0.000145122	0.000526533
	12.179		0.000296731	0.000639114
	12.185		0.00061454	0.000998507
	12.191		0.000662374	0.00119
	12.197		0.000271598	0.00117
	12.202		0.0002416	0.000558575
	12.208		0.000188902	0.000360259
	12.214		0.000161337	0
	12.219		0.000124854	0
	12.225		0	0.000176666
	12.231		0.000348618	0.000177532
	12.237		0.0002416	0.000323021
	12.242		0.00062508	0.000496222
	12.248		0.000870734	0.00118
	12.254		0.000752366	0.00165
	12.26		0.00115	0.00141
	12.265		0.000882895	0.00128
	12.271		0.00060319	0.000690208
	12.277		0.000403748	0.000853884
	12.282		0.000367265	0.000229492
	12.288		0.000410234	0.000217368
	12.294		0	0.000304835
	12.3		0.000140258	0.000142025
	12.305		0	0.000327351
	12.311		0	0.000415684
	12.317		0.000134583	0
	12.322		0	0
	12.328		0	0
	12.334		0.000140258	0.000342939
	12.34		0.000152419	0.000285783
	12.345		0.000258626	0.000157613
	12.351		0.000359968	0.000166273
	12.357		0.000276462	0.000349001
	12.363		0.000295109	0.000135097
	12.368		0.000124854	0.000598411
	12.374		0.00044996	0.000470242
	12.38		0.000483201	0.000874668
	12.385		0.000561032	0.000970795
	12.391		0.000468607	0.000711858
	12.397		0.000501848	0.000646908
	12.403		0.00042726	0.000396632
	12.408		0.00101	0.000233822
	12.414		0.00588	0.00429
	12.42		0.02546	0.01863
	12.425		0.07559	0.05936
	12.431		0.19401	0.15674
	12.437		0.41632	0.34086
	12.443		0.67237	0.60383
	12.448		0.93535	0.85569
	12.454		1	1
	12.46		0.94348	0.94158
	12.466		0.76034	0.73865
	12.471		0.50583	0.48542
	12.477		0.2848	0.28052
	12.483		0.13842	0.14023
	12.488		0.06365	0.06377
	12.494		0.02772	0.02649
	12.5		0.01209	0.01078
	12.506		0.00441	0.00431
	12.511		0.00208	0.00253
	12.517		0.0016	0.00112
	12.523		0.000917757	0.00102
	12.528		0.000830197	0.000844358
	12.534		0.000634809	0.000630454
	12.54		0.000496172	0.000362857
	12.546		0.000437799	0.000314361
	12.551		0.000121611	0.000129901
	12.557		0.000126475	0.000174934
	12.563		0.000264301	0.000332547
	12.569		0.000328349	0.000179264
	12.574		0.00014269	0.000162809
	12.58		0.000261869	0
	12.586		0	0.000372383
	12.591		0	0
	12.597		0	0
	12.603		0.000135393	0.000313495
	12.609		0	0.000133365
	12.614		0.000138636	0
	12.62		0	0.000439066
	12.626		0.000336457	0.000349867
	12.631		0	0.000202646
	12.637		0	0.000234688
	12.643		0.000264301	0.0002191
	12.649		0.000305649	0.000460716
	12.654		0.00019782	0.000314361
	12.66		0.000158094	0.000730911
	12.666		0.000132961	0.00102
	12.672		0.000607244	0.000853018
	12.677		0.00015323	0.000471108
	12.683		0.000302406	0.000290113
	12.689		0.000136204	0.000605339
	12.694		0.000669671	0.000881596
	12.7		0.000885327	0.00111
	12.706		0.00267	0.00283
	12.712		0.0047	0.0054
	12.717		0.01103	0.01236
	12.723		0.03133	0.03503
	12.729		0.08124	0.09356
	12.734		0.17401	0.21093
	12.74		0.30161	0.38054
	12.746		0.41526	0.55417
	12.752		0.46799	0.66179
	12.757		0.41446	0.64926
	12.763		0.27749	0.47492
	12.769		0.16074	0.27588
	12.775		0.06937	0.12268
	12.78		0.02348	0.04452
	12.786		0.00588	0.0111
	12.792		0.00101	0.00258
	12.797		0.000847223	0.00101
	12.803		0	0.000441664
	12.809		0.000499415	0
	12.815		0.000761284	0.00042954
	12.82		0.00051482	0.000680682
	12.826		0.00095424	0.00101
	12.832		0.000692371	0.0013
	12.837		0.000798578	0.000980321
	12.843		0.000646159	0.00109
	12.849		0.000535899	0.000897184
	12.855		0.000268355	0.000367187
	12.86		0.000397262	0.000204378
	12.866		0.000132961	0
	12.872		0.000202685	0.000196584
	12.877		0.000133772	0
	12.883		0	0.000163675
	12.889		0.000133772	0
	12.895		0.000428881	0.000529997
	12.9		0.000270787	0.000132499
	12.906		0.000414288	0.000757757
	12.912		0.00027403	0.000396632
	12.918		0.000155662	0.000413952
	12.923		0.000688318	0.000401828
	12.929		0.000209981	0.000380177
	12.935		0	0.000393168
	12.94		0.000130529	0
	12.946		0	0
	12.952		0.000254572	0
	12.958		0.000157283	0
	12.963		0.000134583	0.00016714
	12.969		0	0
	12.975		0.000137015	0
	12.98		0.000135393	0.00021477
	12.986		0.000145122	0
	12.992		0	0.000306567
	12.998		0.000171877	0.000353331
	13.003		0	0.000337743
	13.009		0	0
	13.015		0	0.000527399
	13.021		0.000136204	0.000148087
	13.026		0.000166202	0
	13.032		0.000357536	0.000173202
	13.038		0	0.000321289
	13.043		0.000411045	0.000323021
	13.049		0	0
	13.055		0	0.000368919
	13.061		0.00030727	0
	13.066		0.000132151	0.00017147
	13.072		0.000140258	0.000182728
	13.078		0.000154851	0.000159345
	13.083		0	0.000130767
	13.089		0.000123232	0
	13.095		0.000128908	0
	13.101		0.000211603	0
	13.106		0	0.000133365
	13.112		0	0.000152417
	13.118		0	0
	13.124		0	0
	13.129		0	0
	13.135		0.000171066	0
	13.141		0	0
	13.146		0.000206739	0.000136829
	13.152		0.000343753	0
	13.158		0	0.000155015
	13.164		0.000141069	0.000346403
	13.169		0.000369697	0.000439932
	13.175		0.000758852	0.000882462
	13.181		0.000618594	0.00115
	13.186		0.00101	0.00143
	13.192		0.000441042	0.00123
	13.198		0.000216467	0.00113
	13.204		0.000555356	0.000572431
	13.209		0.000253761	0.000366321
	13.215		0.000308081	0.000337743
	13.221		0.000299163	0.000226028
	13.227		0	0
	13.232		0.000167012	0
	13.238		0.000125665	0
	13.244		0.000145122	0.000189656
	13.249		0	0.000135097
	13.255		0	0.000319557
	13.261		0.000155662	0.000134231
	13.267		0	0
	13.272		0.000174309	0
	13.278		0	0
	13.284		0.000170255	0
	13.289		0	0
	13.295		0	0
	13.301		0.000143501	0
	13.307		0.000203496	0
	13.312		0.000149987	0
	13.318		0.000129718	0.00023209
	13.324		0	0.000357661
	13.33		0.000145122	0
	13.335		0.000140258	0.000345537
	13.341		0.000389155	0
	13.347		0.000151608	0.000303103
	13.352		0.000331592	0
	13.358		0.000310513	0.000295309
	13.364		0	0
	13.37		0.00013134	0.000326485
	13.375		0.000133772	0.000139427
	13.381		0.000125665	0
	13.387		0	0
	13.392		0	0.000196584
	13.398		0	0
	13.404		0	0
	13.41		0.000156473	0.000200048
	13.415		0.000130529	0
	13.421		0.000300784	0
	13.427		0	0
	13.433		0.000159716	0.000151551
	13.438		0	0.000186192
	13.444		0.000393209	0.00018446
	13.45		0.000579679	0.000801923
	13.455		0.00144	0.00149
	13.461		0.00204	0.00126
	13.467		0.00214	0.00177
	13.473		0.00199	0.0023
	13.478		0.00155	0.00151
	13.484		0.000828576	0.00119
	13.49		0.000597515	0.000977723
	13.495		0.000249708	0.000557709
	13.501		0.000292677	0.000176666
	13.507		0	0
	13.513		0	0
	13.518		0	0
	13.524		0	0.00019312
	13.53		0.000128097	0
	13.536		0	0.000318691
	13.541		0	0.000145489
	13.547		0	0.000135097
	13.553		0.000297541	0
	13.558		0.000148365	0.000132499
	13.564		0.000123232	0.000131633
	13.57		0	0.000292711
	13.576		0	0.000155881
	13.581		0	0.000195718
	13.587		0.000264301	0
	13.593		0.000121611	0
	13.598		0.000159716	0.000155881
	13.604		0.000128908	0
	13.61		0.000123232	0
	13.616		0.000138636	0
	13.621		0.000132961	0
	13.627		0	0.000174934
	13.633		0	0
	13.639		0	0.000166273
	13.644		0.000124043	0
	13.65		0	0
	13.656		0	0
	13.661		0	0
	13.667		0	0.000129901
	13.673		0.000295109	0.000133365
	13.679		0.000321864	0
	13.684		0	0
	13.69		0	0
	13.696		0	0
	13.701		0	0
	13.707		0.000126475	0
	13.713		0	0.000170604
	13.719		0.000180795	0.000148087
	13.724		0	0
	13.73		0	0.000134231
	13.736		0.000312135	0
	13.742		0.000128908	0
	13.747		0	0
	13.753		0	0
	13.759		0.000214846	0.000129901
	13.764		0.000170255	0.000187058
	13.77		0	0
	13.776		0	0
	13.782		0	0
	13.787		0.000160526	0.000130767
	13.793		0	0
	13.799		0	0
	13.804		0	0
	13.81		0.000130529	0
	13.816		0	0.000317825
	13.822		0	0.000141159
	13.827		0	0
	13.833		0.000125665	0.000179264
	13.839		0	0
	13.845		0.000243222	0.000142891
	13.85		0.000217278	0.000340341
	13.856		0.000625891	0.000203512
	13.862		0.000564275	0.000447726
	13.867		0.00084398	0.000414818
	13.873		0.00118	0.000424344
	13.879		0.00106	0.000762087
	13.885		0.000599947	0.000457252
	13.89		0.000261058	0.000228626
	13.896		0.000401316	0.000278855
	13.902		0	0.000191388
	13.907		0.000128908	0.000146355
	13.913		0	0.000150685
	13.919		0.000168634	0.000422612
	13.925		0	0
	13.93		0	0
	13.936		0	0
	13.942		0	0.000172336
	13.948		0	0.00019745
	13.953		0.000184849	0.000155015
	13.959		0.000149987	0.000205244
	13.965		0	0.000297041
	13.97		0.000234304	0
	13.976		0	0
	13.982		0.000162959	0.000368053
	13.988		0.000420774	0.00019312
	13.993		0.000138636	0.000130767
	13.999		0.000132151	0
	14.005		0.00013134	0.000361125
	14.01		0	0
	14.016		0	0.000158479
	14.022		0.000267544	0
	14.028		0.000291866	0
	14.033		0.000149176	0.000441664
	14.039		0.000143501	0.000147221
	14.045		0.00043861	0.000354197
	14.051		0.000137826	0.000413086
	14.056		0.000287002	0.000145489
	14.062		0.000155662	0
	14.068		0.000152419	0
	14.073		0.000302406	0.000134231
	14.079		0	0
	14.085		0	0.000293577
	14.091		0	0
	14.096		0	0.00018879
	14.102		0.00013134	0
	14.108		0	0
	14.113		0.000134583	0.000163675
	14.119		0.000140258	0.000166273
	14.125		0.000139447	0
	14.131		0	0
	14.136		0.000154851	0
	14.142		0	0
	14.148		0	0.000273658
	14.153		0.000163769	0
	14.159		0.000127286	0
	14.165		0	0
	14.171		0	0.000160211
	14.176		0.000121611	0
	14.182		0.000145933	0
	14.188		0	0
	14.194		0	0.000170604
	14.199		0.000144312	0.000219966
	14.205		0.000126475	0
	14.211		0.000222953	0
	14.216		0	0.000151551
	14.222		0.000651834	0.000430406
	14.228		0.00282	0.00295
	14.234		0.0092	0.01024
	14.239		0.02568	0.03116
	14.245		0.05727	0.07751
	14.251		0.12001	0.16391
	14.256		0.20869	0.3001
	14.262		0.27389	0.43431
	14.268		0.31919	0.497
	14.274		0.29316	0.4634
	14.279		0.22397	0.36939
	14.285		0.14328	0.24669
	14.291		0.08069	0.13796
	14.297		0.03704	0.0687
	14.302		0.01527	0.03059
	14.308		0.00475	0.01002
	14.314		0.00178	0.00366
	14.319		0.000644538	0.00123
	14.325		0.000513198	0.000680682
	14.331		0.000133772	0.000285783
	14.337		0.000122422	0.000342939
	14.342		0.000149987	0.000172336
	14.348		0.000359968	0.000156747
	14.354		0.000320242	0.000367187
	14.359		0.000140258	0.000355929
	14.365		0.000321053	0.000172336
	14.371		0.000139447	0
	14.377		0	0.000179264
	14.382		0.000299974	0.000402694
	14.388		0	0.000209574
	14.394		0	0.000157613
	14.4		0	0.000198316
	14.405		0	0
	14.411		0.000124043	0.000286649
	14.417		0	0
	14.422		0.000162148	0.000161077
	14.428		0.000149176	0.000145489
	14.434		0.000149176	0.000158479
	14.44		0.000354293	0.000148953
	14.445		0.000211603	0.000226894
	14.451		0	0.000139427
	14.457		0.000130529	0.000215636
	14.462		0.000143501	0.000453788
	14.468		0.000158905	0.000139427
	14.474		0	0
	14.48		0	0
	14.485		0.000158905	0.000162809
	14.491		0.000159716	0
	14.497		0.000158094	0.000141159
	14.503		0.000271598	0.000148087
	14.508		0.000130529	0
	14.514		0	0
	14.52		0.000128097	0
	14.525		0.00014269	0
	14.531		0.000227007	0.000131633
	14.537		0	0
	14.543		0.000283759	0.000148953
	14.548		0	0.000155881
	14.554		0.000168634	0.000158479
	14.56		0	0.000136829
	14.565		0.000148365	0
	14.571		0	0
	14.577		0.000295109	0.000131633
	14.583		0.000123232	0
	14.588		0.000555356	0.000132499
	14.594		0.00172	0.000149819
	14.6		0.0061	0.000508347
	14.606		0.01449	0.0008331
	14.611		0.02867	0.00264
	14.617		0.05287	0.00432
	14.623		0.0736	0.00688
	14.628		0.08633	0.00808
	14.634		0.08696	0.00791
	14.64		0.06901	0.00632
	14.646		0.04713	0.00388
	14.651		0.02389	0.00245
	14.657		0.01143	0.000665094
	14.663		0.00389	0.000305701
	14.668		0.000839926	0.000158479
	14.674		0.000334835	0
	14.68		0	0.000189656
	14.686		0	0
	14.691		0.000395641	0.000205244
	14.697		0.00013134	0.00021477
	14.703		0.000321864	0.00016714
	14.709		0.000132151	0.000148087
	14.714		0.000121611	0
	14.72		0	0
	14.726		0.000287002	0.000134231
	14.731		0.00014269	0
	14.737		0.000163769	0.000168872
	14.743		0	0
	14.749		0	0.000144623
	14.754		0	0.000148953
	14.76		0.000133772	0.000444262
	14.766		0.00013134	0.000144623
	14.771		0.000141879	0
	14.777		0	0
	14.783		0.000223764	0.000258936
	14.789		0	0
	14.794		0.000140258	0.000137695
	14.8		0.000214846	0
	14.806		0.000304838	0.000153283
	14.812		0.000302406	0.000271926
	14.817		0.000151608	0.000148087
	14.823		0	0
	14.829		0.000139447	0.000135097
	14.834		0.000169445	0
	14.84		0.000343753	0
	14.846		0	0.000187058
	14.852		0	0.00023642
	14.857		0.000154851	0
	14.863		0.000161337	0.000207842
	14.869		0	0
	14.874		0	0.000213038
	14.88		0	0.000144623
	14.886		0	0.000134231
	14.892		0.000148365	0
	14.897		0	0.0002624
	14.903		0	0
	14.909		0.000250518	0.000232956
	14.915		0.000136204	0.000288381
	14.92		0.000321864	0.000135097
	14.926		0	0
	14.932		0	0
	14.937		0.000125665	0.000263266
	14.943		0	0
	14.949		0	0.000132499
	14.955		0.000129718	0.000162809
	14.96		0.000145122	0
	14.966		0	0
	14.972		0.000167012	0
	14.977		0	0
	14.983		0.000149987	0.000161077
	14.989		0.000148365	0.000215636
	14.995		0.000124854	0.000200914
	15		0.000137826	0.000155015
	15.006		0.000467797	0.000145489
	15.012		0.00018647	0.00020178
	15.018		0.000176741	0
	15.023		0	0
	15.029		0	0
	15.035		0	0.000129901
	15.04		0.000125665	0.000192254
	15.046		0	0.000213904
	15.052		0.000163769	0.000158479
	15.058		0.000235925	0.000271926
	15.063		0.000135393	0
	15.069		0.000279705	0.000135097
	15.075		0.000140258	0.000176666
	15.08		0	0.000351599
	15.086		0.000289434	0
	15.092		0	0.000190522
	15.098		0.00014269	0.000192254
	15.103		0	0
	15.109		0	0.000134231
	15.115		0	0
	15.121		0	0
	15.126		0.000171066	0.000133365
	15.132		0.000269976	0
	15.138		0.000134583	0.000161943
	15.143		0.000137015	0.000157613
	15.149		0	0.000138561
	15.155		0.000133772	0.000202646
	15.161		0	0
	15.166		0	0.000474572
	15.172		0	0
	15.178		0.000163769	0.00027539
	15.183		0.000128908	0.000381909
	15.189		0.00017593	0
	15.195		0.000136204	0
	15.201		0.00019782	0.000272792
	15.206		0.000168634	0.000161943
	15.212		0.000170255	0
	15.218		0.000306459	0
	15.224		0.000180795	0.000139427
	15.229		0.000137826	0
	15.235		0.000135393	0.000203512
	15.241		0.000193767	0.000220832
	15.246		0.000268355	0.000318691
	15.252		0.000518873	0.000724849
	15.258		0.000576436	0.000757757
	15.264		0.00124	0.00165
	15.269		0.00202	0.00235
	15.275		0.00242	0.00357
	15.281		0.00194	0.00371
	15.286		0.00232	0.00328
	15.292		0.00164	0.00323
	15.298		0.00128	0.00217
	15.304		0.000884517	0.000988981
	15.309		0.000475904	0.000869472
	15.315		0.000203496	0.00024941
	15.321		0.000324296	0.000135097
	15.326		0.000267544	0.000132499
	15.332		0.000199442	0.000350733
	15.338		0.000163769	0.000148953
	15.344		0.000124043	0
	15.349		0.000157283	0
	15.355		0	0.000392302
	15.361		0.000203496	0.000374981
	15.367		0.000130529	0.000159345
	15.372		0	0
	15.378		0.000147555	0.00016714
	15.384		0	0.000139427
	15.389		0.000139447	0.000145489
	15.395		0.000397262	0
	15.401		0	0
	15.407		0	0.000176666
	15.412		0.000212414	0
	15.418		0.000129718	0
	15.424		0.000150798	0
	15.429		0.000137826	0.000150685
	15.435		0.000193767	0.000144623
	15.441		0.00014269	0.000133365
	15.447		0	0.000152417
	15.452		0	0.000140293
	15.458		0	0.000303969
	15.464		0.000213224	0.000238152
	15.47		0	0.000147221
	15.475		0.000312945	0.000193986
	15.481		0	0.00018446
	15.487		0	0.000133365
	15.492		0	0
	15.498		0.000137826	0.000274524
	15.504		0.000329971	0.000486696
	15.51		0.000137826	0.00049882
	15.515		0.0006794	0.000647774
	15.521		0.000639673	0.0013
	15.527		0.000465364	0.0013
	15.532		0.000374562	0.00102
	15.538		0.000561842	0.000707528
	15.544		0.000349429	0.000532595
	15.55		0	0
	15.555		0.000167012	0.000218234
	15.561		0.000516441	0.000284051
	15.567		0.000165391	0
	15.573		0.000253761	0
	15.578		0.000129718	0
	15.584		0.000224575	0.000159345
	15.59		0	0.000177532
	15.595		0.000167823	0.000161077
	15.601		0.000212414	0
	15.607		0	0.000179264
	15.613		0.000140258	0
	15.618		0	0.000182728
	15.624		0.000200253	0.000361991
	15.63		0	0.000187058
	15.635		0.000191334	0.00020611
	15.641		0.000225386	0.000145489
	15.647		0	0.000131633
	15.653		0	0.000147221
	15.658		0	0
	15.664		0.000155662	0.000147221
	15.67		0.000128908	0.000174068
	15.676		0	0.000177532
	15.681		0.000155662	0.000170604
	15.687		0.000128097	0.000460716
	15.693		0	0.000283185
	15.698		0	0.000166273
	15.704		0.000325106	0
	15.71		0.000310513	0
	15.716		0.000149987	0.000141159
	15.721		0	0.000331681
	15.727		0.000217278	0.000161943
	15.733		0	0.000154149
	15.738		0.000155662	0.000222564
	15.744		0.000211603	0.000196584
	15.75		0.00015404	0.00017147
	15.756		0.000165391	0.000158479
	15.761		0.000150798	0.000217368
	15.767		0.000211603	0
	15.773		0.000162148	0.000151551
	15.779		0.000167012	0
	15.784		0.000137015	0
	15.79		0.000122422	0
	15.796		0.000232682	0.000139427
	15.801		0	0.000142025
	15.807		0.000171066	0.000545585
	15.813		0.000206739	0.000332547
	15.819		0	0
	15.824		0.000128908	0.000162809
	15.83		0.000138636	0
	15.836		0.000147555	0.000168872
	15.841		0	0
	15.847		0.000198631	0
	15.853		0	0.000153283
	15.859		0.000234304	0.000157613
	15.864		0	0.000169738
	15.87		0	0.000200914
	15.876		0	0
	15.882		0.000129718	0.000173202
	15.887		0	0.000129901
	15.893		0	0.00021044
	15.899		0	0.000129901
	15.904		0	0
	15.91		0.000136204	0.000303969
	15.916		0.000158094	0.000170604
	15.922		0.000162959	0.0002191
	15.927		0.000125665	0.000302237
	15.933		0.00013134	0.000303969
	15.939		0.000134583	0.000134231
	15.944		0	0.000325619
	15.95		0	0.000199182
	15.956		0.000223764	0
	15.962		0.000150798	0.00018013
	15.967		0.000287812	0.00020611
	15.973		0.000238357	0
	15.979		0.000158094	0.000213038
	15.985		0.000323485	0
	15.99		0.000132961	0.000355929
	15.996		0.000184849	0.000139427
	16.002		0.000134583	0.000174068
	16.007		0.000146744	0.000166273
	16.013		0	0.000277989
	16.019		0.000320242	0
	16.025		0.000352672	0.000200048
	16.03		0.000178363	0
	16.036		0.00020836	0.000221698
	16.042		0.000303217	0.000144623
	16.047		0.000157283	0
	16.053		0.00027403	0.000170604
	16.059		0.000450771	0.000132499
	16.065		0	0
	16.07		0	0.000156747
	16.076		0	0.000385373
	16.082		0.000181606	0.000170604
	16.088		0.00013134	0.000228626
	16.093		0.000308081	0.000353331
	16.099		0.000149987	0.000153283
	16.105		0.00017593	0.000168006
	16.11		0	0
	16.116		0	0.000183594
	16.122		0.000135393	0.000182728
	16.128		0.000154851	0.000152417
	16.133		0.000132961	0
	16.139		0	0
	16.145		0	0.000347269
	16.15		0.00018647	0.000168872
	16.156		0.00016458	0
	16.162		0	0.000379311
	16.168		0	0.000143757
	16.173		0.000201063	0
	16.179		0.00023025	0
	16.185		0	0.000134231
	16.191		0	0.000183594
	16.196		0.000149176	0
	16.202		0	0
	16.208		0.000291055	0
	16.213		0	0.000168006
	16.219		0	0.000186192
	16.225		0.000133772	0
	16.231		0	0.000142891
	16.236		0.000123232	0.000166273
	16.242		0	0.000277122
	16.248		0.00016458	0.000166273
	16.253		0	0.000194852
	16.259		0	0
	16.265		0.000282137	0
	16.271		0.000146744	0
	16.276		0.000312945	0
	16.282		0.000141879	0.000129901
	16.288		0.000304027	0.000187924
	16.294		0.000271598	0.000130767
	16.299		0.000201874	0.00023209
	16.305		0.000267544	0
	16.311		0.000167823	0.000297041
	16.316		0.000376994	0.000132499
	16.322		0	0.000151551
	16.328		0.000283759	0.000150685
	16.334		0.000232682	0.000199182
	16.339		0.000182416	0.000139427
	16.345		0.000192956	0
	16.351		0.000163769	0.000159345
	16.356		0.000157283	0.000144623
	16.362		0.000248086	0.000179264
	16.368		0.000266733	0
	16.374		0	0.000297907
	16.379		0.000149176	0.000138561
	16.385		0.000138636	0
	16.391		0.00013134	0.000180996
	16.397		0	0
	16.402		0	0.000160211
	16.408		0.000316188	0.000181862
	16.414		0.000166202	0.000132499
	16.419		0.000278084	0.000134231
	16.425		0	0.000200914
	16.431		0.000176741	0
	16.437		0.000149176	0.000168006
	16.442		0.000193767	0.000143757
	16.448		0	0
	16.454		0.00015323	0
	16.459		0	0.000291845
	16.465		0.000179173	0.000163675
	16.471		0.000308081	0.000148953
	16.477		0.000143501	0
	16.482		0.000166202	0.000148953
	16.488		0.000228629	0.000157613
	16.494		0.000192145	0.000183594
	16.5		0	0
	16.505		0.000144312	0.000296175
	16.511		0.00017593	0.000336011
	16.517		0.000257004	0.000271926
	16.522		0.000196199	0
	16.528		0.000148365	0.000230358
	16.534		0.000158905	0.000203512
	16.54		0.000259437	0.000229492
	16.545		0.000222953	0.000311763
	16.551		0	0.000153283
	16.557		0.000278084	0.000172336
	16.562		0.000207549	0.000139427
	16.568		0.000136204	0.000286649
	16.574		0.000170255	0.000146355
	16.58		0.000335646	0.000182728
	16.585		0	0
	16.591		0.000192956	0.000172336
	16.597		0.000173498	0.000284917
	16.602		0.000161337	0.000335145
	16.608		0	0.000183594
	16.614		0.000178363	0.00019312
	16.62		0.000150798	0
	16.625		0.000151608	0.000187058
	16.631		0.000123232	0.000282319
	16.637		0	0.000149819
	16.643		0.000254572	0.000179264
	16.648		0	0.000192254
	16.654		0.000179173	0
	16.66		0.000158094	0.000198316
	16.665		0	0.000141159
	16.671		0.000211603	0.00018879
	16.677		0.000191334	0.000208708
	16.683		0.000232682	0
	16.688		0	0.00019312
	16.694		0.000135393	0.000229492
	16.7		0.000156473	0.000204378
	16.705		0.00016458	0.000196584
	16.711		0	0.000154149
	16.717		0.000321864	0.000286649
	16.723		0.000196199	0.000361991
	16.728		0.000167823	0.00019312
	16.734		0	0.000392302
	16.74		0.000276462	0.000187058
	16.746		0.000424017	0.000213038
	16.751		0.000135393	0.000154149
	16.757		0.000181606	0
	16.763		0.000162959	0.000130767
	16.768		0	0.000309165
	16.774		0.000160526	0.000305701
	16.78		0.000165391	0.000209574
	16.786		0.000145122	0.000133365
	16.791		0.000139447	0.000277122
	16.797		0.000199442	0.000346403
	16.803		0.000299163	0
	16.808		0.000301595	0.000306567
	16.814		0.000176741	0.000233822
	16.82		0.000211603	0.00046851
	16.826		0	0.000233822
	16.831		0.000212414	0.000302237
	16.837		0.000180795	0.000224296
	16.843		0.000122422	0.000144623
	16.849		0.000132961	0.000292711
	16.854		0.000231061	0.000143757
	16.86		0.00049374	0
	16.866		0.000276462	0
	16.871		0.000158094	0.00021477
	16.877		0.000174309	0.000334279
	16.883		0.000162959	0.000299639
	16.889		0.000138636	0.000283185
	16.894		0.000183227	0.000371517
	16.9		0.000171066	0.000181862
	16.906		0.000147555	0.000176666
	16.911		0.00038348	0.00021044
	16.917		0.000201063	0.000209574
	16.923		0.000214846	0.000135097
	16.929		0.000143501	0.000135097
	16.934		0	0.000173202
	16.94		0.000163769	0.000187924
	16.946		0.000301595	0.000151551
	16.952		0.000293488	0.000172336
	16.957		0.000193767	0.000290113
	16.963		0.000128097	0.000194852
	16.969		0.000140258	0.000369785
	16.974		0.000160526	0
	16.98		0.000143501	0.000385373
	16.986		0.000244033	0
	16.992		0.000149987	0.000200914
	16.997		0.000171877	0.000303103
	17.003		0	0.000235554
	17.009		0.000179984	0.000187058
	17.014		0	0.000187058
	17.02		0.000291866	0.000234688
	17.026		0.000145122	0
	17.032		0.000124043	0
	17.037		0.00024079	0
	17.043		0	0.000155015
	17.049		0	0
	17.055		0.000150798	0.000176666
	17.06		0.000157283	0.000134231
	17.066		0.000149176	0.000161943
	17.072		0.000194577	0.000152417
	17.077		0.000127286	0.000402694
	17.083		0.000227007	0.000392302
	17.089		0	0.000139427
	17.095		0.000130529	0.000289247
	17.1		0.00017593	0.000138561
	17.106		0.000236736	0.000213904
	17.112		0.000179984	0.000284917
	17.117		0.00017512	0.00019312
	17.123		0.000239979	0.000312629
	17.129		0.000206739	0.000180996
	17.135		0.000283759	0.000394034
	17.14		0.000180795	0.000148087
	17.146		0.000145933	0
	17.152		0	0
	17.158		0	0.000142025
	17.163		0	0.000135097
	17.169		0.000205117	0.00017147
	17.175		0.000211603	0
	17.18		0.000213224	0.000182728
	17.186		0.000202685	0.000562905
	17.192		0.000135393	0.000164541
	17.198		0.000167823	0
	17.203		0.000139447	0.000187058
	17.209		0.00015323	0.000168872
	17.215		0.000278084	0.000182728
	17.22		0.000195388	0.000168872
	17.226		0.000169445	0.00017147
	17.232		0.000125665	0.00023642
	17.238		0.000389966	0.000290979
	17.243		0.000122422	0.00026673
	17.249		0	0.000161943
	17.255		0.000303217	0.00020611
	17.261		0.00017512	0.000149819
	17.266		0.000347807	0.000185326
	17.272		0.000224575	0.000256338
	17.278		0.000265923	0.000346403
	17.283		0.000199442	0.000254606
	17.289		0.000179173	0.000260668
	17.295		0.000188902	0.000161077
	17.301		0.000166202	0.000245946
	17.306		0.000133772	0.000265864
	17.312		0.000222953	0.0002191
	17.318		0.000167012	0.000325619
	17.323		0	0
	17.329		0.000349429	0.000363723
	17.335		0.000191334	0.000161077
	17.341		0.000261058	0.000180996
	17.346		0.00014269	0.000164541
	17.352		0.000310513	0.000331681
	17.358		0.000398073	0.000273658
	17.364		0.00029592	0.000195718
	17.369		0.000162959	0.000277122
	17.375		0.000176741	0
	17.381		0.000209171	0.000238152
	17.386		0.00015404	0.000216502
	17.392		0.000213224	0.000252874
	17.398		0.0003397	0.000162809
	17.404		0.000303217	0.0003949
	17.409		0.000144312	0.000322155
	17.415		0.000179173	0.000245946
	17.421		0.000181606	0.000172336
	17.426		0	0.000213904
	17.432		0	0.000234688
	17.438		0.000214846	0.000283185
	17.444		0.000357536	0.000340341
	17.449		0.000144312	0.000135963
	17.455		0.000144312	0.000282319
	17.461		0.000426449	0.000316959
	17.467		0.000310513	0.000177532
	17.472		0.000273219	0.000335145
	17.478		0.000269976	0
	17.484		0.000325917	0.00021044
	17.489		0.000141879	0.00018446
	17.495		0.000141879	0.000242482
	17.501		0	0.000158479
	17.507		0	0.000447726
	17.512		0.000269976	0.000149819
	17.518		0.000137826	0.000215636
	17.524		0.000365643	0.000349867
	17.529		0.000301595	0.000325619
	17.535		0.00014269	0.000194852
	17.541		0.000264301	0.000347269
	17.547		0.000268355	0.000282319
	17.552		0.000138636	0.00025807
	17.558		0.000510766	0.000205244
	17.564		0.000379426	0.000162809
	17.57		0.000138636	0.00024075
	17.575		0.000181606	0.000369785
	17.581		0.000193767	0.000282319
	17.587		0.00038348	0
	17.592		0.000213224	0.000147221
	17.598		0.000132151	0.000218234
	17.604		0	0.000690208
	17.61		0	0.000137695
	17.615		0.000147555	0
	17.621		0.000298352	0.000349867
	17.627		0.000305649	0
	17.632		0.000278084	0.00019312
	17.638		0.000330782	0.000476304
	17.644		0.000244033	0.000278855
	17.65		0.00016458	0.000203512
	17.655		0.000205928	0.000377579
	17.661		0.000308081	0.000200048
	17.667		0	0.000251142
	17.672		0.000188092	0.000469376
	17.678		0.000362401	0.000229492
	17.684		0.000158094	0.000368919
	17.69		0	0.000179264
	17.695		0.000276462	0.000454654
	17.701		0.00014269	0.000238152
	17.707		0.000305649	0.000169738
	17.713		0.000304838	0.000156747
	17.718		0.000418342	0.00020178
	17.724		0	0.000261534
	17.73		0.00026349	0.00018879
	17.735		0.000302406	0.000364589
	17.741		0.000225386	0.000183594
	17.747		0.000167012	0.000445128
	17.753		0.000506712	0.000296175
	17.758		0.000564275	0.000530863
	17.764		0.000735341	0.000779407
	17.77		0.00154	0.00084609
	17.776		0.00203	0.00151
	17.781		0.00223	0.00184
	17.787		0.00234	0.00267
	17.793		0.00215	0.00146
	17.798		0.00157	0.00111
	17.804		0.000751555	0.000545585
	17.81		0.000554546	0.000496222
	17.816		0.000412666	0.000209574
	17.821		0	0.000203512
	17.827		0.000139447	0
	17.833		0.000278084	0.000157613
	17.838		0.000200253	0.00042088
	17.844		0.000191334	0.000222564
	17.85		0.000214035	0.000182728
	17.856		0.000322674	0
	17.861		0.000305649	0.00021477
	17.867		0.000184849	0.000170604
	17.873		0.000324296	0.000285783
	17.878		0.000252951	0.00040789
	17.884		0.000376994	0.000247678
	17.89		0.000171877	0.000291845
	17.896		0.000227818	0.00018013
	17.901		0.000156473	0.000222564
	17.907		0.000134583	0.000621794
	17.913		0.000125665	0.000517007
	17.919		0.000167823	0.000423478
	17.924		0.000586975	0.000629588
	17.93		0.000510766	0.000970795
	17.936		0.000889381	0.0014
	17.941		0.00093154	0.00136
	17.947		0.000823711	0.00193
	17.953		0.00127	0.0019
	17.959		0.000560221	0.00162
	17.964		0.000615351	0.00117
	17.97		0.000443474	0.000762087
	17.976		0.000495362	0.000353331
	17.981		0.000345375	0.000387105
	17.987		0.000163769	0.000370651
	17.993		0.00020836	0.000183594
	17.999		0.000286191	0.000170604
	18.004		0.000155662	0
	18.01		0.00020836	0.000290979
	18.016		0.000171877	0.000130767
	18.022		0.000158094	0.000136829
	18.027		0.000162959	0.000420014
	18.033		0.000637241	0.000140293
	18.039		0.000247276	0.000213904
	18.044		0.000213224	0.000248544
	18.05		0.000188092	0.000231224
	18.056		0.000373751	0.000135097
	18.062		0.000149176	0.000163675
	18.067		0.000275651	0.000424344
	18.073		0.000276462	0.000169738
	18.079		0.000139447	0.000232956
	18.084		0.000300784	0.000187058
	18.09		0.000151608	0.000303969
	18.096		0.00021971	0.000306567
	18.102		0.000395641	0.000360259
	18.107		0.000335646	0.000147221
	18.113		0	0.000243348
	18.119		0.000205117	0.000137695
	18.125		0.000168634	0.00047717
	18.13		0.000301595	0.000191388
	18.136		0.000232682	0.00024508
	18.142		0.000209981	0.000200048
	18.147		0.000209981	0.000198316
	18.153		0.000312945	0.000230358
	18.159		0.000192956	0.000282319
	18.165		0	0.000463314
	18.17		0.0002189	0.000576761
	18.176		0.000162148	0.00041655
	18.182		0.000202685	0.000404426
	18.187		0.000137826	0.000248544
	18.193		0.000168634	0.000229492
	18.199		0.000159716	0.000202646
	18.205		0.000139447	0.00020178
	18.21		0.000300784	0.000279721
	18.216		0.000334025	0.000320423
	18.222		0.000272408	0.000400962
	18.228		0.000177552	0.000283185
	18.233		0.000121611	0.000208708
	18.239		0.000235114	0
	18.245		0.000165391	0.000364589
	18.25		0.000312135	0.000217368
	18.256		0.000163769	0.0004815
	18.262		0.000276462	0.00023642
	18.268		0.000272408	0.000523935
	18.273		0.000381858	0.00020178
	18.279		0.000167012	0.000295309
	18.285		0.000207549	0.00018013
	18.29		0.000169445	0.000320423
	18.296		0.000323485	0.000431272
	18.302		0.000121611	0.000142891
	18.308		0.000163769	0.00021477
	18.313		0.00035105	0.000181862
	18.319		0.000329971	0.00019745
	18.325		0.000385101	0.000523935
	18.331		0.000149987	0.000252874
	18.336		0.00028538	0
	18.342		0.00025214	0.000211306
	18.348		0.000163769	0.000402694
	18.353		0.000283759	0.000251142
	18.359		0.000314567	0.000475438
	18.365		0.000376183	0.000239884
	18.371		0.000229439	0.0003949
	18.376		0.000244843	0.000476304
	18.382		0.000342943	0.00047717
	18.388		0.000206739	0.000395766
	18.393		0.000381858	0.000373249
	18.399		0.000367265	0.000153283
	18.405		0	0.000153283
	18.411		0.000147555	0.000342073
	18.416		0.000158905	0.000392302
	18.422		0.000257004	0
	18.428		0.000187281	0.000195718
	18.434		0.000145122	0.000313495
	18.439		0.000392398	0.000252874
	18.445		0.000488065	0.000255472
	18.451		0.000364022	0.000441664
	18.456		0.000394019	0.000669424
	18.462		0.000196199	0.000337743
	18.468		0.000408613	0.00045985
	18.474		0.000205928	0.000162809
	18.479		0.000188092	0.000301371
	18.485		0.000161337	0.000293577
	18.491		0.000170255	0.000235554
	18.496		0.000318621	0.000176666
	18.502		0.000411045	0
	18.508		0.000145933	0.000601009
	18.514		0.000454825	0.000339475
	18.519		0.000133772	0.000379311
	18.525		0.000464554	0.000365455
	18.531		0.000312135	0.000420014
	18.537		0.000251329	0.000560307
	18.542		0.000325106	0.000155881
	18.548		0.000196199	0.000324753
	18.554		0.000220521	0.000207842
	18.559		0.000168634	0.000380177
	18.565		0.000419963	0.000405292
	18.571		0.000271598	0.000310897
	18.577		0.000322674	0.000400962
	18.582		0.000369697	0.000156747
	18.588		0.00018647	0.00044253
	18.594		0.000229439	0.000349001
	18.599		0.000363211	0
	18.605		0.000157283	0.000191388
	18.611		0.000793714	0.000396632
	18.617		0.000128908	0.000572431
	18.622		0.000374562	0.000147221
	18.628		0.00032916	0.000453788
	18.634		0.000227007	0.000200914
	18.64		0.000381048	0.000147221
	18.645		0.000239168	0.00046418
	18.651		0.000435367	0.000208708
	18.657		0.000347807	0.000322155
	18.662		0.000310513	0.000132499
	18.668		0.000312135	0.000510945
	18.674		0.000336457	0.000356795
	18.68		0.00037294	0.000400096
	18.685		0.000201874	0.000317825
	18.691		0.000180795	0.000458984
	18.697		0.000291055	0.000318691
	18.702		0.000419963	0.000385373
	18.708		0.00018647	0.000142025
	18.714		0.000195388	0.000185326
	18.72		0.000205928	0.000326485
	18.725		0.000402937	0.00084609
	18.731		0.000408613	0.000440798
	18.737		0.000267544	0.000458118
	18.743		0.000366454	0.000245946
	18.748		0.000445907	0.000607071
	18.754		0.000345375	0.000205244
	18.76		0.00041672	0.000354197
	18.765		0.000491308	0.000349001
	18.771		0.00049293	0.000295309
	18.777		0.000368886	0.000512677
	18.783		0.000338078	0.000209574
	18.788		0.000470229	0.000198316
	18.794		0.000334025	0.000339475
	18.8		0.000199442	0.00018446
	18.805		0.00040618	0.000324753
	18.811		0.000227818	0.000336011
	18.817		0.000422395	0.000382775
	18.823		0.000217278	0.000216502
	18.828		0.000466986	0.000187924
	18.834		0.000340511	0.00022343
	18.84		0.000532656	0.000484098
	18.846		0.000121611	0.000369785
	18.851		0.000235925	0.000523935
	18.857		0.000350239	0.000381043
	18.863		0.00037294	0.000407024
	18.868		0.000386723	0.000397498
	18.874		0.00032916	0.000447726
	18.88		0.000500226	0.00018446
	18.886		0.000146744	0.000349001
	18.891		0.000518873	0.00085908
	18.897		0.000538331	0.000202646
	18.903		0.000132151	0.000526533
	18.908		0.000544817	0.00039057
	18.914		0.00055941	0.000686744
	18.92		0.000292677	0.000353331
	18.926		0.000336457	0.00040356
	18.931		0.000308892	0.00048583
	18.937		0.000374562	0.000561173
	18.943		0.000156473	0.000526533
	18.948		0.000560221	0.000404426
	18.954		0.000209171	0.000338609
	18.96		0.000244843	0.000594947
	18.966		0.000700479	0.000445128
	18.971		0.000205117	0.000187058
	18.977		0.00052617	0.000367187
	18.983		0.000466175	0.000363723
	18.989		0.000432935	0
	18.994		0.000235114	0.000449458
